# Supplementary material for: Heat-responsive and time-resolved transcriptome and metabolome analyses of Escherichia coli uncover thermo-tolerant mechanisms
Source: Sci Rep. 2020 Oct 19;10:17715. doi: 10.1038/s41598-020-74606-8 (PMC7572479; doi:10.1038/s41598-020-74606-8)
Supplement: Supplementary file 1 — Supplementary Table 1. [file 41598_2020_74606_MOESM1_ESM.xlsx]

## Sheet: Table S1
Heat-responsive and time-resolved transcriptome and metabolome analyses of Escherichia coli uncover thermo-tolerant mechanisms
Sinyeon Kim1, Youngshin Kim1, Dong Ho Suh1, Choong Hwan Lee1, Seung Min Yoo2, Sang Yup Lee3 & Sung Ho Yoon1,*
Table S1. Expression ratios of the loci expressed in at least one culture condition
ORF info						Expression ratio (log2-transformed)
Locus	Gene	Product	COG_fcode	COG_id	COG_id_desc	-30min	2min	10min	30min	1h	2h	4h	8h	40h
ECD_00001	thrL	thr operon leader peptide	-	-	-	0	0.516458	0.314482	0.592689	0.556013	0.455377	0.717299	0.789987	0.849734
ECD_00002	thrA	Bifunctional aspartokinase/homoserine dehydrogenase 1	-	-	-	0	-0.747882	-0.715352	0.0677169	-0.057364	0.0636662	0.470333	0.689101	0.555513
ECD_00003	thrB	homoserine kinase	E	COG0083	Homoserine kinase	0	-0.949859	-0.325856	-0.0872822	0.0336265	0.217803	0.451347	0.603628	0.522901
ECD_00004	thrC	L-threonine synthase	E	COG0498	Threonine synthase	0	-1.39181	-0.602419	-0.357776	-0.179604	-0.00822314	0.181033	0.494301	0.286523
ECD_00005	yaaX	DUF2502 family putative periplasmic protein	-	-	-	0	-0.978424	-0.61726	-0.435035	-0.0470507	0.0225696	0.170544	0.809456	0.584312
ECD_00006	yaaA	peroxide resistance protein, lowers intracellular iron	P	COG3022	Cytoplasmic iron level regulating protein YaaA, DUF328/UPF0246 family	0	0.0880479	-0.661364	-0.394132	-0.508957	-0.449131	-0.279826	-0.0400232	-0.270366
ECD_00007	yaaJ	putative transporter	E	COG1115	Na+/alanine symporter	0	-0.10894	0.107087	0.142631	0.259587	0.195417	-0.0894282	-0.03612	-0.0566401
ECD_00008	talB	transaldolase B	G	COG0176	Transaldolase	0	-0.399661	-0.645688	-0.239778	-0.36063	-0.25582	0.0528559	0.112352	0.0093569
ECD_00009	mog	molybdochelatase incorporating molybdenum into molybdopterin	H	COG0521	Molybdopterin biosynthesis enzyme MoaB	0	0.13505	-0.0170032	-0.0464142	-0.0569434	0.0360384	0.144618	0.170506	0.139584
ECD_00010	satP	succinate-acetate transporter	C	COG1584	Succinate-acetate transporter protein	0	0.359015	0.581185	0.364378	0.375447	0.26319	0.135204	-0.0764374	-0.124084
ECD_00014	dnaK	chaperone Hsp70, with co-chaperone DnaJ	O	COG0443	Molecular chaperone DnaK (HSP70)	0	2.77908	2.64451	1.52772	0.538388	-0.109791	-0.380905	-0.31167	-0.301009
ECD_00015	dnaJ	chaperone Hsp40, DnaK co-chaperone	O	COG0484	DnaJ-class molecular chaperone with C-terminal Zn finger domain	0	2.2078	2.30396	1.36512	0.618334	0.147494	-0.109287	-0.0763272	0.133693
ECD_00016	insL-1	IS186 hypothetical protein	X	COG3385	IS4 transposase	0	1.57432	1.96337	1.06687	0.64794	0.435877	0.221917	0.265373	0.379094
ECD_00017	mokC	regulatory protein for HokC, overlaps CDS of hokC	-	-	-	0	0.425918	0.449221	0.284017	0.348989	0.461809	0.436427	0.353513	1.10186
ECD_00018	nhaA	sodium-proton antiporter	CP	COG3004	Na+/H+ antiporter NhaA	0	0.267388	0.532703	0.759996	0.929388	0.580046	-0.053663	-0.3157	-0.134191
ECD_00019	nhaR	transcriptional activator of nhaA	K	COG0583	DNA-binding transcriptional regulator, LysR family	0	-0.0659797	0.153147	0.479971	0.452382	0.137528	-0.152688	-0.0147556	0.267875
ECD_00023	insA-1	IS1 protein InsA	X	COG3677	Transposase	0	0.425722	0.378974	0.398387	0.188543	0.129469	0.417382	0.705752	0.971889
ECD_00024	insB-1	IS1 protein InsB	X	COG1662	Transposase and inactivated derivatives, IS1 family	0	0.425638	0.448008	0.441434	0.242288	0.144824	0.410351	0.681693	0.956736
ECD_00027	rpsT	30S ribosomal subunit protein S20	J	COG0268	Ribosomal protein S20	0	0.453895	0.432911	0.312278	0.344489	0.413751	0.65491	0.676458	0.68523
ECD_00028	yaaY	uncharacterized protein	-	-	-	0	0.399237	0.47561	0.383624	0.522845	0.447989	0.247485	0.0761082	0.384447
ECD_00029	ribF	bifunctional riboflavin kinase/FAD synthetase	H	COG0196	FAD synthase	0	0.205349	0.00714869	0.0325374	0.0229525	0.0555782	0.191373	0.089707	0.0354146
ECD_00030	ileS	isoleucyl-tRNA synthetase	J	COG0060	Isoleucyl-tRNA synthetase	0	0.181653	0.342742	-0.198182	-0.228923	-0.0509752	0.0177292	-0.0499674	-0.216791
ECD_00031	lspA	prolipoprotein signal peptidase (signal peptidase II)	MU	COG0597	Lipoprotein signal peptidase	0	0.100684	0.411585	-0.200645	-0.106461	0.0252454	0.0771355	-0.0149468	-0.180764
ECD_00032	fkpB	FKBP-type peptidyl-prolyl cis-trans isomerase (rotamase)	O	COG1047	FKBP-type peptidyl-prolyl cis-trans isomerase 2	0	0.107943	0.416447	-0.0678956	-0.0627884	0.0245915	0.251444	0.242941	0.158978
ECD_00033	ispH	4-hydroxy-3-methylbut-2-enyl diphosphate reductase, 4Fe-4S protein	I	COG0761	4-Hydroxy-3-methylbut-2-enyl diphosphate reductase IspH	0	0.00846972	0.286439	-0.179251	-0.0940985	0.0443138	0.352486	0.391203	0.302411
ECD_00034	rihC	ribonucleoside hydrolase 3	F	COG1957	Inosine-uridine nucleoside N-ribohydrolase	0	-1.1319	-0.847552	-0.917718	-0.966503	-0.774034	-0.669222	-0.570412	-1.15646
ECD_00035	dapB	dihydrodipicolinate reductase	E	COG0289	Dihydrodipicolinate reductase	0	-0.205837	-0.590097	-0.546093	-0.617857	-0.588661	-0.378922	-0.0381604	-0.156557
ECD_00036	carA	carbamoyl phosphate synthetase small subunit, glutamine amidotransferase	EF	COG0505	Carbamoylphosphate synthase small subunit	0	0.335808	-0.691197	-0.895639	-1.41659	-1.406	-0.84466	-0.681935	-0.397676
ECD_00037	carB	carbamoyl-phosphate synthase large subunit	EF	COG0458	Carbamoylphosphate synthase large subunit	0	0.497088	-0.335504	-0.746235	-0.985942	-0.809299	-0.586955	-0.595943	-0.464236
ECD_00050	kefF	potassium-efflux system ancillary protein for KefC, glutathione-regulated; quinone oxidoreductase, FMN-dependent	R	COG2249	Putative NADPH-quinone reductase (modulator of drug activity B)	0	-0.172205	-0.119766	0.131296	0.0685898	0.0623055	-0.347819	-0.483503	-0.3181
ECD_00051	kefC	potassium:proton antiporter	P	COG0475	Kef-type K+ transport system, membrane component KefB	0	-0.121639	-0.111924	-0.0884122	0.0239294	0.0180137	-0.394731	-0.37257	-0.311567
ECD_00052	folA	dihydrofolate reductase	H	COG0262	Dihydrofolate reductase	0	0.650623	0.717428	0.480242	0.590032	0.373617	-0.0894352	-0.457849	-0.327053
ECD_00053	apaH	diadenosine tetraphosphatase	T	COG0639	Diadenosine tetraphosphatase ApaH/serine/threonine protein phosphatase, PP2A family	0	-0.605211	-0.473959	-0.113951	-0.0613585	-0.0948313	-0.327228	-0.334053	-0.221277
ECD_00054	apaG	protein associated with Co2+ and Mg2+ efflux	P	COG2967	Uncharacterized protein affecting Mg2+/Co2+ transport	0	-0.420043	-0.389106	-0.106051	-0.0199791	-0.0575507	-0.145143	-0.220586	-0.104054
ECD_00055	rsmA	16S rRNA m(6)A1518, m(6)A1519 dimethyltransferase, SAM-dependent	J	COG0030	16S rRNA A1518 and A1519 N6-dimethyltransferase RsmA/KsgA/DIM1 (may also have DNA glycosylase/AP lyase activity)	0	-0.529432	-0.518824	-0.377792	-0.21266	-0.153764	-0.112846	-0.0606854	-0.0365516
ECD_00056	pdxA	4-hydroxy-L-threonine phosphate dehydrogenase, NAD-dependent	H	COG1995	4-hydroxy-L-threonine phosphate dehydrogenase PdxA	0	-0.871228	-0.794715	-0.734958	-0.610058	-0.402965	-0.268218	-0.344042	-0.250086
ECD_00057	surA	peptidyl-prolyl cis-trans isomerase (PPIase)	O	COG0760	Parvulin-like peptidyl-prolyl isomerase	0	-0.418944	-0.61532	-0.552802	-0.318485	-0.217077	-0.288102	-0.125028	-0.0671856
ECD_00058	lptD	LPS assembly OM complex LptDE, beta-barrel component	M	COG1452	LPS assembly outer membrane protein LptD (organic solvent tolerance protein OstA)	0	-0.00586025	-0.11179	0.0611368	0.136026	0.108221	-0.0611665	-0.0621832	0.0112719
ECD_00059	djlA	membrane-anchored DnaK co-chaperone, DNA-binding protein	O	COG1076	DnaJ-domain-containing proteins 1	0	0.140905	-0.028489	-0.118388	-0.08107	0.0836069	0.351591	0.415775	0.636277
ECD_00060	rluA	dual specificity 23S rRNA pseudouridine(746), tRNA pseudouridine(32) synthase, SAM-dependent	J	COG0564	Pseudouridylate synthase, 23S rRNA- or tRNA-specific	0	1.09028	1.60409	0.905535	0.936607	0.644921	0.235787	-0.0308155	0.107005
ECD_00061	rapA	RNA polymerase remodeling/recycling factor ATPase; RNA polymerase-associated, ATP-dependent RNA translocase	KL	COG0553	Superfamily II DNA or RNA helicase, SNF2 family	0	1.4573	1.75813	1.10649	0.988314	0.758189	0.268404	-0.0256081	0.0559758
ECD_00062	polB	DNA polymerase II	L	COG0417	DNA polymerase elongation subunit (family B)	0	-0.0013938	-0.0107385	0.104632	0.162518	0.177032	-0.0479506	-0.209764	-0.255944
ECD_00063	araD	L-ribulose-5-phosphate 4-epimerase	G	COG0235	Ribulose-5-phosphate 4-epimerase/Fuculose-1-phosphate aldolase	0	-0.693111	-0.343843	-0.0194816	0.239345	0.633522	0.659971	0.394446	0.288862
ECD_00064	araA	L-arabinose isomerase	G	COG2160	L-arabinose isomerase	0	-0.439759	-0.249864	-0.15126	0.122967	0.429041	0.409469	0.0563536	-0.152201
ECD_00065	araB	L-ribulokinase	G	COG1069	Ribulose kinase	0	-0.21242	0.017111	0.145256	0.385858	0.659792	0.548276	0.129443	-0.283517
ECD_00066	araC	ara regulon transcriptional activator; autorepressor	R	COG1917	Cupin domain protein related to quercetin dioxygenase	0	1.24587	0.833249	0.620435	0.46429	0.435154	0.556564	0.49209	0.402323
ECD_00067	yabI	DedA family inner membrane protein	S	COG0586	Uncharacterized membrane protein DedA, SNARE-associated domain	0	0.474949	-0.0642827	-0.259632	-0.28126	-0.109209	0.143991	0.155539	0.770436
ECD_00068	thiQ	thiamine/thiamine pyrophosphate ABC transporter ATPase	H	COG3840	ABC-type thiamine transport system, ATPase component	0	-1.13994	-1.06857	-0.999953	-0.70734	-0.344587	-0.243379	-0.368034	-0.410498
ECD_00069	thiP	thiamine/thiamine pyrophosphate ABC transporter permease	P	COG1178	ABC-type Fe3+ transport system, permease component	0	-1.26426	-1.31427	-0.936995	-0.781335	-0.480713	-0.437073	-0.612277	-0.657618
ECD_00070	thiB	thiamine/thiamine pyrophosphate/thiamine monophosphate ABC transporter periplasmic binding protein	H	COG4143	ABC-type thiamine transport system, periplasmic component	0	-1.0288	-1.53457	-0.752531	-0.905049	-0.744363	-0.746994	-0.739514	-0.844213
ECD_00071	sgrR	transcriptional DNA-binding transcriptional activator of sgrS sRNA	K	COG4533	DNA-binding transcriptional regulator SgrR of sgrS sRNA, contains a MarR-type HTH domain and a periplasmic-type solute-binding domain	0	0.234482	-0.266664	-0.0226319	-0.15955	-0.245281	-0.464896	-0.626997	-0.897776
ECD_00072	setA	broad specificity sugar efflux system	G	COG2814	Predicted arabinose efflux permease, MFS family	0	-0.649733	-1.06278	-0.665852	-0.543088	-0.457869	-0.159952	0.085018	0.232236
ECD_00073	leuD	3-isopropylmalate dehydratase small subunit	E	COG0066	3-isopropylmalate dehydratase small subunit	0	0.181418	-0.683959	0.102581	0.648771	0.5681	0.413173	0.358084	-0.139498
ECD_00074	leuC	3-isopropylmalate dehydratase large subunit	E	COG0065	Homoaconitase/3-isopropylmalate dehydratase large subunit	0	-0.232684	-0.88807	0.00988383	0.639469	0.558445	0.202954	0.0386756	-0.43794
ECD_00075	leuB	3-isopropylmalate dehydrogenase, NAD(+)-dependent	CE	COG0473	Isocitrate/isopropylmalate dehydrogenase	0	-0.959637	-1.45442	0.00185523	0.627521	0.502021	-0.252412	-0.55479	-0.940708
ECD_00076	leuA	2-isopropylmalate synthase	E	COG0119	Isopropylmalate/homocitrate/citramalate synthases	0	-2.26822	-2.65554	0.114357	0.307227	0.0508076	-1.03278	-1.7588	-2.13839
ECD_00077	leuL	leu operon leader peptide	-	-	-	0	-0.966647	-1.56208	-0.101898	0.312549	-0.198304	-0.860224	-0.0628424	-0.446447
ECD_00079	ilvI	acetolactate synthase 3 large subunit	EH	COG0028	Acetolactate synthase large subunit or other thiamine pyrophosphate-requiring enzyme	0	-0.694768	-1.01543	-0.515622	-0.642593	-0.569999	-0.470049	-0.424181	-0.535095
ECD_00080	ilvH	acetolactate synthase 3, small subunit, valine-sensitive	E	COG0440	Acetolactate synthase, small subunit	0	-0.778945	-1.20875	-0.683529	-0.499309	-0.406771	-0.493862	-0.282604	-0.526714
ECD_00081	cra	transcriptional repressor-activator for carbon metabolism	K	COG1609	DNA-binding transcriptional regulator, LacI/PurR family	0	-0.843956	-0.973827	-0.525925	-0.598979	-0.617861	-0.525648	-0.386951	-0.5488
ECD_00082	mraZ	RsmH methytransferase inhibitor	J	COG2001	MraZ, DNA-binding transcriptional regulator and inhibitor of RsmH methyltransferase activity	0	0.0193937	0.147495	0.263046	0.341521	0.566709	0.576388	0.363933	0.666523
ECD_00083	rsmH	16S rRNA m(4)C1402 methyltransferase, SAM-dependent	J	COG0275	16S rRNA C1402 N4-methylase RsmH	0	-0.0297759	0.0332451	0.130901	0.373918	0.543426	0.521766	0.356218	0.549405
ECD_00084	ftsL	membrane bound cell division leucine zipper septum protein	D	COG3116	Cell division protein FtsL, interacts with FtsB, FtsL and FtsQ	0	0.409993	0.337738	0.0853041	0.415692	0.600709	0.569899	0.414686	0.766327
ECD_00085	ftsI	transpeptidase involved in septal peptidoglycan synthesis; penicillin-binding protein 3	DM	COG0768	Cell division protein FtsI/penicillin-binding protein 2	0	-0.218299	-0.229708	-0.318489	-0.105245	0.148716	0.26113	0.156857	0.330011
ECD_00086	murE	UDP-N-acetylmuramoyl-L-alanyl-D-glutamate:meso- diaminopimelate ligase	M	COG0769	UDP-N-acetylmuramyl tripeptide synthase	0	-0.60394	-0.208258	-0.346953	-0.0234981	0.326508	0.260198	0.150083	0.142328
ECD_00087	murF	UDP-N-acetylmuramoyl-tripeptide:D-alanyl-D- alanine ligase	M	COG0770	UDP-N-acetylmuramyl pentapeptide synthase	0	-1.10447	-0.555828	-0.586048	-0.137472	0.220659	0.0673787	0.00455681	-0.105509
ECD_00088	mraY	phospho-N-acetylmuramoyl-pentapeptide transferase	M	COG0472	UDP-N-acetylmuramyl pentapeptide phosphotransferase/UDP-N-acetylglucosamine-1-phosphate transferase	0	-1.18349	-0.615518	-0.625373	-0.172968	0.177783	0.132079	0.139893	-0.110414
ECD_00089	murD	UDP-N-acetylmuramoyl-L-alanine:D-glutamate ligase	M	COG0771	UDP-N-acetylmuramoylalanine-D-glutamate ligase	0	-0.991077	-0.670586	-0.576565	-0.136177	0.193045	0.01993	0.0264538	-0.0900211
ECD_00090	ftsW	putative lipid II flippase; integral membrane protein; FtsZ ring stabilizer	D	COG0772	Bacterial cell division protein FtsW, lipid II flippase	0	-0.764071	-0.609953	-0.632313	-0.11459	0.282278	0.178424	0.101891	-0.0331435
ECD_00091	murG	N-acetylglucosaminyl transferase	M	COG0707	UDP-N-acetylglucosamine:LPS N-acetylglucosamine transferase	0	-0.69039	-0.418466	-0.306789	0.0877803	0.423588	0.318105	0.0686893	-0.0249111
ECD_00092	murC	UDP-N-acetylmuramate:L-alanine ligase	M	COG0773	UDP-N-acetylmuramate-alanine ligase	0	-0.562737	-0.580367	-0.553834	-0.106117	0.25917	0.183277	0.192036	0.201375
ECD_00093	ddlB	D-alanine:D-alanine ligase	MR	COG1181	D-alanine-D-alanine ligase and related ATP-grasp enzymes	0	-0.697579	-0.864102	-0.577835	-0.23357	-0.0354768	-0.230473	-0.140564	-0.312504
ECD_00094	ftsQ	divisome assembly protein, membrane anchored protein involved in growth of wall at septum	D	COG1589	Cell division septal protein FtsQ	0	-0.0237133	-0.227144	-0.267352	-0.0589441	0.188286	0.159883	0.0377225	0.0422178
ECD_00095	ftsA	ATP-binding cell division FtsK recruitment protein	D	COG0849	Cell division ATPase FtsA	0	-0.0639667	-0.355706	-0.167027	-0.0749642	0.135432	0.193515	0.13001	0.197167
ECD_00096	ftsZ	GTP-binding tubulin-like cell division protein	D	COG0206	Cell division GTPase FtsZ	0	0.174456	-0.333744	-0.187642	-0.15173	-0.0390376	-0.0589273	-0.0425477	-0.0333078
ECD_00097	lpxC	UDP-3-O-acyl N-acetylglucosamine deacetylase	M	COG0774	UDP-3-O-acyl-N-acetylglucosamine deacetylase	0	0.127657	-0.302467	-0.0511329	0.177652	0.368182	0.266767	0.181048	0.0795503
ECD_00098	secM	regulator of secA translation	-	-	-	0	-0.0797684	-0.37953	-0.246498	-0.188894	-0.0177273	0.156099	0.140615	0.248668
ECD_00099	secA	preprotein translocase subunit, ATPase	U	COG0653	Preprotein translocase subunit SecA (ATPase, RNA helicase)	0	-0.539101	-0.438234	-0.451482	-0.293393	-0.0794045	0.0706115	0.128346	0.226294
ECD_00100	mutT	dGTP-preferring nucleoside triphosphate pyrophosphohydrolase	V	COG0494	8-oxo-dGTP pyrophosphatase MutT and related house-cleaning NTP pyrophosphohydrolases, NUDIX family	0	-0.877099	-0.758594	-0.72467	-0.573242	-0.353264	-0.340702	-0.266253	-0.361925
ECD_00101	yacG	DNA gyrase inhibitor	L	COG3024	Endogenous inhibitor of DNA gyrase, YacG/DUF329 family	0	0.286737	0.198331	0.272652	0.386649	0.240898	0.133281	0.358594	0.370672
ECD_00102	zapD	FtsZ stabilizer	D	COG4582	Cell division protein ZapD, interacts with FtsZ	0	0.0693272	0.0243738	0.26357	0.253826	0.196084	0.0713455	0.157341	0.147273
ECD_00103	coaE	dephospho-CoA kinase	H	COG0237	Dephospho-CoA kinase	0	0.349335	0.262828	0.467392	0.422099	0.334473	0.305164	0.151586	0.309222
ECD_00104	guaC	GMP reductase	F	COG0516	IMP dehydrogenase/GMP reductase	0	-0.462572	-0.685393	-0.375533	-0.500307	-0.405036	-0.205856	0.0718922	-0.154865
ECD_00108	nadC	quinolinate phosphoribosyltransferase	H	COG0157	Nicotinate-nucleotide pyrophosphorylase	0	-0.579125	-1.06805	-0.711052	-0.660249	-0.590546	-0.56346	-0.388173	-0.46854
ECD_00109	ampD	1,6-anhydro-N-acetylmuramyl-L-alanine amidase, Zn-dependent; murein amidase	M	COG3023	N-acetyl-anhydromuramyl-L-alanine amidase AmpD	0	-0.0818492	-0.211241	-0.231549	-0.232166	-0.00532354	-0.0582204	-0.23286	-0.249811
ECD_00110	ampE	ampicillin resistance inner membrane protein; putative signaling protein in beta-lactamase regulation	V	COG3725	Membrane protein required for beta-lactamase induction	0	-0.193075	-0.262488	-0.26127	-0.180867	-0.158115	-0.251992	-0.263324	-0.433803
ECD_00111	aroP	aromatic amino acid transporter	E	COG1113	L-asparagine transporter and related permeases	0	-1.36935	-1.27495	-1.03141	-0.970831	-0.851777	-0.599124	-0.311522	-0.539716
ECD_00112	pdhR	pyruvate dehydrogenase complex repressor; autorepressor	K	COG2186	DNA-binding transcriptional regulator, FadR family	0	0.250305	-0.280539	0.0862212	-0.0351046	-0.0570106	-0.00836349	-0.263863	-0.373788
ECD_00113	aceE	pyruvate dehydrogenase, decarboxylase component E1, thiamine triphosphate-binding	C	COG2609	Pyruvate dehydrogenase complex, dehydrogenase (E1) component	0	-0.635716	-0.319721	-0.0830547	-0.0326551	-0.0316503	-0.218213	-0.299597	-0.361637
ECD_00114	aceF	pyruvate dehydrogenase, dihydrolipoyltransacetylase component E2	C	COG0508	Pyruvate/2-oxoglutarate dehydrogenase complex, dihydrolipoamide acyltransferase (E2) component	0	-0.62596	-0.231311	-0.0206746	0.147748	0.206343	-0.0167994	-0.217726	-0.296304
ECD_00115	lpd	dihydrolipoyl dehydrogenase; E3 component of pyruvate and 2-oxoglutarate dehydrogenases complexes; glycine cleavage system L protein; dihydrolipoamide dehydrogenase	C	COG1249	Pyruvate/2-oxoglutarate dehydrogenase complex, dihydrolipoamide dehydrogenase (E3) component or related enzyme	0	-0.582754	-0.538399	-0.262871	-0.210451	-0.0895771	-0.113385	-0.147333	-0.173967
ECD_00117	acnB	aconitate hydratase 2; aconitase B; 2-methyl-cis-aconitate hydratase	C	COG1049	Aconitase B	0	-1.64924	-1.03726	-0.829382	-0.850253	-0.615472	-0.481779	-0.405598	-0.495543
ECD_00118	yacL	UPF0231 family protein	S	COG3112	Uncharacterized protein YacL, UPF0231 family	0	-0.239142	-0.0721093	-0.0674667	0.26464	0.278763	0.1063	0.280929	0.0421976
ECD_00119	speD	S-adenosylmethionine decarboxylase	E	COG1586	S-adenosylmethionine decarboxylase or arginine decarboxylase	0	-0.324001	-0.732216	-0.690446	-0.497644	-0.355042	-0.248703	-0.239629	-0.421507
ECD_00120	speE	spermidine synthase (putrescine aminopropyltransferase)	E	COG0421	Spermidine synthase	0	0.0347727	-0.576109	-0.464021	-0.499824	-0.402081	-0.271059	-0.268459	-0.386666
ECD_00121	yacC	PulS_OutS family protein	-	-	-	0	-0.240127	-0.648136	-0.796458	-0.621554	-0.520913	-0.231618	0.107814	0.387352
ECD_00122	cueO	multicopper oxidase (laccase)	DPM	COG2132	Multicopper oxidase with three cupredoxin domains (includes cell division protein FtsP and spore coat protein CotA)	0	-0.128744	-0.1774	-0.421325	-0.191417	-0.237629	-0.184514	-0.31271	-0.764461
ECD_00123	gcd	glucose dehydrogenase	G	COG4993	Glucose dehydrogenase	0	0.177285	0.443927	0.208329	0.327628	0.0247154	-0.644622	-0.744194	-0.703357
ECD_00124	hpt	hypoxanthine phosphoribosyltransferase	F	COG0634	Hypoxanthine-guanine phosphoribosyltransferase	0	0.0563238	-0.229418	-0.109401	-0.119212	-0.0456048	0.0852273	0.191974	0.00553249
ECD_00125	can	carbonic anhydrase	P	COG0288	Carbonic anhydrase	0	-0.437506	-0.723793	-0.441766	-0.463618	-0.360443	-0.182518	-0.182485	-0.15372
ECD_00126	yadG	putative ABC transporter ATPase	V	COG1131	ABC-type multidrug transport system, ATPase component	0	-0.0618753	-0.18249	-0.106155	0.0246412	0.114722	0.186034	0.178929	-0.0608475
ECD_00127	yadH	putative ABC transporter permease	V	COG0842	ABC-type multidrug transport system, permease component	0	0.0746211	0.0162162	-0.156626	0.00832499	0.0911301	0.129791	0.0953054	-0.088132
ECD_00128	yadI	putative PTS Enzyme IIA	G	COG2893	Phosphotransferase system, mannose/fructose-specific component IIA	0	0.25962	0.417294	0.140689	0.192122	0.339386	0.377838	0.314751	0.903972
ECD_00129	yadE	putative polysaccharide deacetylase lipoprotein	GM	COG0726	Peptidoglycan/xylan/chitin deacetylase, PgdA/CDA1 family	0	-0.244541	-0.0717468	0.236859	0.475453	0.555548	0.569911	0.581862	1.07769
ECD_00130	panD	aspartate 1-decarboxylase	H	COG0853	Aspartate 1-decarboxylase	0	-0.345884	-0.694622	-0.228365	-0.311178	0.00444703	0.471772	0.608469	0.520413
ECD_00132	panC	pantothenate synthetase	H	COG0414	Panthothenate synthetase	0	-0.07769	-0.581361	-0.237496	-0.256043	-0.173866	-0.00882605	0.0618509	-0.272736
ECD_00133	panB	3-methyl-2-oxobutanoate hydroxymethyltransferase	H	COG0413	Ketopantoate hydroxymethyltransferase	0	0.25315	-0.297217	-0.146633	-0.234999	-0.144927	0.0653606	0.142604	-0.152999
ECD_00141	folK	2-amino-4-hydroxy-6-hydroxymethyldihyropteridine pyrophosphokinase	H	COG0801	7, 8-dihydro-6-hydroxymethylpterin-pyrophosphokinase	0	-0.364571	-0.793896	-0.537026	-0.81548	-0.784451	-0.586272	-0.173643	-0.233839
ECD_00142	pcnB	poly(A) polymerase	J	COG0617	tRNA nucleotidyltransferase/poly(A) polymerase	0	-0.169842	-0.732334	-0.502714	-0.742919	-0.836361	-0.684998	-0.605463	-0.683335
ECD_00143	gluQ	glutamyl-Q tRNA(Asp) synthetase	J	COG0008	Glutamyl- or glutaminyl-tRNA synthetase	0	-0.855548	-0.38705	-0.204781	-0.0628062	-0.090134	-0.148359	-0.193363	-0.283731
ECD_00144	dksA	transcriptional regulator of rRNA transcription; DnaK suppressor protein	J	COG1734	RNA polymerase-binding transcription factor DksA	0	0.489425	0.445377	0.298565	0.423155	0.291808	0.0490788	-0.0861734	-0.00667322
ECD_00145	sfsA	sugar fermentation stimulation protein A	GT	COG1489	DNA-binding protein, stimulates sugar fermentation	0	0.277819	0.498894	0.283197	0.513924	0.502714	0.335396	0.165845	0.267503
ECD_00146	ligT	2'-5' RNA ligase	J	COG1514	2'-5' RNA ligase	0	-0.353781	-0.501749	-0.230428	-0.15008	0.316692	0.5378	0.401027	0.147109
ECD_00147	hrpB	putative ATP-dependent helicase	J	COG1643	HrpA-like RNA helicase	0	-0.17751	-0.263767	-0.107728	-0.000229316	0.191008	0.173746	-0.128748	-0.166413
ECD_00148	mrcB	fused glycosyl transferase and transpeptidase	M	COG0744	Membrane carboxypeptidase (penicillin-binding protein)	0	-0.282432	-0.370197	-0.191219	-0.0368175	0.10432	0.0886284	0.0524305	-0.0786098
ECD_00149	fhuA	ferrichrome outer membrane transporter	P	COG4774	Outer membrane receptor for monomeric catechols	0	-0.230249	-0.56793	-0.765367	0.170011	1.00653	1.56008	1.9101	1.6099
ECD_00150	fhuC	iron(3+)-hydroxamate import ABC transporter ATPase	PH	COG1120	ABC-type cobalamin/Fe3+-siderophores transport system, ATPase component	0	-0.945696	-1.10663	-1.04348	-0.40797	0.634596	1.11609	1.08322	0.878234
ECD_00151	fhuD	iron(3+)-hydroxamate import ABC transporter periplasmic binding protein	P	COG0614	ABC-type Fe3+-hydroxamate transport system, periplasmic component	0	-1.43339	-1.29791	-1.10377	-0.423408	0.735456	1.19792	1.11675	0.928136
ECD_00152	fhuB	iron(3+)-hydroxamate import ABC transporter permease	P	COG0609	ABC-type Fe3+-siderophore transport system, permease component	0	-1.30789	-0.933982	-1.04051	-0.424622	0.786262	1.14701	0.964573	0.664284
ECD_00153	hemL	glutamate-1-semialdehyde aminotransferase (aminomutase)	H	COG0001	Glutamate-1-semialdehyde aminotransferase	0	0.0888811	-0.00837895	0.162253	0.216166	0.25869	0.228831	0.036408	-0.0636841
ECD_00154	clcA	H(+)/Cl(-) exchange transporter	P	COG0038	H+/Cl- antiporter ClcA	0	0.0279623	0.335071	0.360328	0.581249	0.475838	0.17384	-0.0163982	0.136042
ECD_00155	erpA	iron-sulfur cluster insertion protein	O	COG0316	Fe-S cluster assembly iron-binding protein IscA	0	0.571051	0.655329	0.666142	0.795278	0.817283	0.759113	0.741661	0.808648
ECD_00156	yadS	UPF0126 family inner membrane protein	S	COG2860	Uncharacterized membrane protein YeiH	0	-0.656354	-1.19666	-0.707968	-0.796518	-0.675326	-0.575329	-0.50257	-0.540594
ECD_00157	btuF	vitamin B12 ABC transporter periplasmic binding protein	P	COG0614	ABC-type Fe3+-hydroxamate transport system, periplasmic component	0	-1.01637	-0.995818	-0.760873	-0.799198	-0.732222	-0.577264	-0.446882	-0.63636
ECD_00158	mtn	5'-methylthioadenosine/S-adenosylhomocysteine nucleosidase	F	COG0775	Nucleoside phosphorylase	0	-0.274779	-0.43193	-0.428851	-0.280744	-0.113047	-0.146593	-0.222802	-0.4525
ECD_00159	dgt	deoxyguanosine triphosphate triphosphohydrolase	F	COG0232	dGTP triphosphohydrolase	0	-0.327547	-0.815352	-0.482222	-0.55198	-0.576506	-0.580314	-0.390867	-0.704741
ECD_00160	degP	serine endoprotease (protease Do), membrane-associated	O	COG0265	Periplasmic serine protease, S1-C subfamily, contain C-terminal PDZ domain	0	0.523656	-1.30495	-0.843228	-0.590646	-0.0619218	0.815722	1.17105	0.857105
ECD_00161	cdaR	carbohydrate diacid regulon transcriptional regulator; autoregulator	KT	COG3835	Sugar diacid utilization regulator	0	-1.10075	-1.34755	-1.29437	-1.04836	-0.548077	-0.0210804	0.508568	0.359052
ECD_00162	yaeH	UPF0325 family protein	M	COG0707	UDP-N-acetylglucosamine:LPS N-acetylglucosamine transferase	0	0.0684053	-0.0367891	-0.0893345	-0.0261461	-0.158659	-0.566813	-0.710348	-0.558923
ECD_00164	dapD	2,3,4,5-tetrahydropyridine-2-carboxylate N-succinyltransferase	E	COG2171	Tetrahydrodipicolinate N-succinyltransferase	0	-0.0688835	-0.190211	-0.312006	-0.267731	-0.0924898	0.124398	0.34498	0.0562557
ECD_00165	glnD	uridylyltransferase	OT	COG2844	UTP:GlnB (protein PII) uridylyltransferase	0	0.345056	-0.134875	-0.15586	0.0161124	0.192916	0.261236	0.267659	0.035331
ECD_00166	map	methionine aminopeptidase	J	COG0024	Methionine aminopeptidase	0	-0.0954255	-0.339189	-0.190763	-0.0615594	0.143254	0.204303	0.21364	0.131089
ECD_00167	rpsB	30S ribosomal subunit protein S2	J	COG0052	Ribosomal protein S2	0	-0.292577	-0.447345	-0.235867	-0.137962	-0.13376	-0.084226	0.0161528	-0.267046
ECD_00168	tsf	translation elongation factor EF-Ts	J	COG0264	Translation elongation factor EF-Ts	0	-0.231977	-0.495878	-0.239128	-0.166841	-0.156879	-0.012827	0.0782986	-0.16354
ECD_00169	pyrH	uridylate kinase	F	COG0528	Uridylate kinase	0	-0.46091	-0.700801	-0.491726	-0.46409	-0.328676	-0.162945	-0.19992	-0.300279
ECD_00170	frr	ribosome recycling factor	J	COG0233	Ribosome recycling factor	0	0.470263	0.291736	0.346589	0.417841	0.269466	0.245625	0.1634	0.123177
ECD_00171	dxr	1-deoxy-D-xylulose 5-phosphate reductoisomerase	I	COG0743	1-deoxy-D-xylulose 5-phosphate reductoisomerase	0	-0.169769	-0.0572385	0.243449	0.379474	0.372132	0.30346	0.214254	0.254908
ECD_00172	ispU	undecaprenyl pyrophosphate synthase	I	COG0020	Undecaprenyl pyrophosphate synthase	0	-0.539725	-0.706668	-0.732668	-0.617861	-0.591044	-0.563513	-0.520617	-0.586339
ECD_00173	cdsA	CDP-diglyceride synthase	I	COG0575	CDP-diglyceride synthetase	0	-0.421464	-0.491594	-0.511166	-0.348616	-0.314413	-0.39652	-0.369629	-0.395186
ECD_00174	rseP	inner membrane zinc RIP metalloprotease; RpoE activator, by degrading RseA; cleaved signal peptide endoprotease	OK	COG0750	Membrane-associated protease RseP, regulator of RpoE activity	0	-0.385483	-0.568679	-0.584662	-0.456783	-0.260222	-0.230263	-0.21692	-0.138779
ECD_00175	bamA	BamABCDE complex OM biogenesis outer membrane pore-forming assembly factor	M	COG4775	Outer membrane protein assembly factor BamA	0	-0.801652	-0.934415	-0.933374	-0.716787	-0.583531	-0.508009	-0.270669	-0.224252
ECD_00176	skp	periplasmic chaperone	MO	COG2825	Periplasmic chaperone for outer membrane proteins, Skp family	0	-0.734889	-1.0693	-0.892091	-0.775965	-0.793294	-0.916629	-0.391753	-0.188992
ECD_00177	lpxD	UDP-3-O-(3-hydroxymyristoyl)-glucosamine N-acyltransferase	M	COG1044	UDP-3-O-[3-hydroxymyristoyl] glucosamine N-acyltransferase	0	-0.465303	-0.45467	-0.326698	-0.209572	-0.0445876	-0.0172316	0.0403289	0.182664
ECD_00178	fabZ	(3R)-hydroxymyristol acyl carrier protein dehydratase	I	COG0764	3-hydroxymyristoyl/3-hydroxydecanoyl-(acyl carrier protein) dehydratase	0	0.0623381	-0.132333	-0.125754	-0.142582	-0.112132	0.0295229	0.122708	0.214816
ECD_00179	lpxA	UDP-N-acetylglucosamine acetyltransferase	M	COG1043	Acyl-[acyl carrier protein]--UDP-N-acetylglucosamine O-acyltransferase	0	0.00426973	-0.131265	-0.209539	-0.21673	-0.166783	-0.0223689	-0.0674407	0.0362129
ECD_00180	lpxB	tetraacyldisaccharide-1-P synthase	M	COG0763	Lipid A disaccharide synthetase	0	-0.543142	-0.621144	-0.515444	-0.536319	-0.48864	-0.319454	-0.259911	-0.16696
ECD_00181	rnhB	ribonuclease HII, degrades RNA of DNA-RNA hybrids	L	COG0164	Ribonuclease HII	0	-0.595861	-0.291908	-0.336914	-0.143909	-0.00305353	0.196564	0.197088	0.069836
ECD_00182	dnaE	DNA polymerase III alpha subunit	L	COG0587	DNA polymerase III, alpha subunit	0	-1.00191	-0.443129	-0.480435	-0.209426	0.034518	0.0564174	-0.0445195	-0.257067
ECD_00183	accA	acetyl-CoA carboxylase, carboxytransferase, alpha subunit	I	COG0825	Acetyl-CoA carboxylase alpha subunit	0	-0.551348	-0.814758	-0.541735	-0.544405	-0.537339	-0.441976	-0.288805	-0.371519
ECD_00184	ldcC	lysine decarboxylase 2, constitutive	E	COG1982	Arginine/lysine/ornithine decarboxylase	0	0.347531	0.561726	0.424298	0.628674	0.403978	-0.281404	-0.608788	-0.616684
ECD_00185	yaeR	putative lyase	Q	COG0346	Catechol 2, 3-dioxygenase or other lactoylglutathione lyase family enzyme	0	0.313802	0.295208	0.191746	0.415889	0.423282	0.0973636	-0.0682328	-0.11384
ECD_00186	tilS	tRNA(Ile)-lysidine synthetase	J	COG0037	tRNA(Ile)-lysidine synthase TilS/MesJ	0	-0.280699	-0.472418	-0.176626	-0.144821	-0.0107709	0.0300178	-0.15659	-0.114973
ECD_00187	rof	modulator of Rho-dependent transcription termination	K	COG4568	Transcriptional antiterminator Rof (Rho-off)	0	0.863765	0.77905	0.866675	0.939038	0.892437	0.725465	0.459722	0.521007
ECD_00188	yaeP	UPF0253 family protein	-	-	-	0	0.942809	0.91372	0.963591	1.02402	0.962887	0.753179	0.434993	0.612941
ECD_00189	yaeQ	PDDEXK superfamily protein	S	COG4681	Uncharacterized conserved protein YaeQ, suppresses RfaH defect	0	0.00727599	-0.352949	-0.276886	-0.313248	-0.284398	-0.142994	0.00595774	-0.0279257
ECD_00190	arfB	alternative stalled-ribosome rescue factor B; peptidyl-tRNA hydrolase, ribosome-attached	J	COG1186	Protein chain release factor B	0	0.325673	0.122078	0.159623	0.0908159	0.00551985	-0.0232759	-0.0674807	-0.0487699
ECD_00191	nlpE	lipoprotein involved with copper homeostasis and adhesion	MV	COG3015	Uncharacterized lipoprotein NlpE involved in copper resistance	0	0.395546	0.178762	0.268916	0.193528	0.0315883	-0.0617899	-0.120892	0.0631667
ECD_00193	proS	prolyl-tRNA synthetase	J	COG0442	Prolyl-tRNA synthetase	0	-0.540252	-0.786565	-0.504097	-0.555423	-0.538662	-0.321955	-0.185101	-0.258778
ECD_00194	tsaA	tRNA-Thr(GGU) m(6)t(6)A37 methyltransferase, SAM-dependent	J	COG1720	tRNA (Thr-GGU) A37 N-methylase	0	-0.210647	-0.503191	-0.0112082	-0.193795	-0.352411	0.0230507	0.0992372	0.226507
ECD_00195	rcsF	putative outer membrane protein	-	-	-	0	0.139966	-0.255244	0.168383	-0.0423349	-0.275728	0.0180704	0.248961	0.232647
ECD_00196	metQ	DL-methionine transporter subunit	P	COG1464	ABC-type metal ion transport system, periplasmic component/surface antigen	0	0.770421	0.461551	1.03563	0.691591	0.11614	0.089281	0.121136	0.430532
ECD_00197	metI	DL-methionine transporter subunit	E	COG2011	ABC-type methionine transport system, permease component	0	1.02792	0.303288	1.43885	1.12342	0.462221	0.486135	0.629575	0.594893
ECD_00198	metN	DL-methionine transporter subunit	E	COG1135	ABC-type methionine transport system, ATPase component	0	1.51191	0.664891	2.13788	1.51356	0.901897	1.25513	1.17685	1.09482
ECD_00199	gmhB	D,D-heptose 1,7-bisphosphate phosphatase	E	COG0241	Histidinol phosphatase or a related phosphatase	0	0.110678	-0.162649	-0.0141557	-0.0964193	-0.108266	0.069712	0.21637	0.191889
ECD_00200	dkgB	2,5-diketo-D-gluconate reductase B	Q	COG0656	Aldo/keto reductase, related to diketogulonate reductase	0	0.00286355	-0.265224	0.0571149	0.161428	0.198511	0.144849	0.0634192	0.274334
ECD_00201	yafC	LysR family putative transcriptional regulator	K	COG0583	DNA-binding transcriptional regulator, LysR family	0	0.570439	0.00480363	0.221674	0.168847	-0.00873415	-0.199254	-0.29927	-0.646596
ECD_00202	yafD	endo/exonuclease/phosphatase family protein	R	COG3021	Uncharacterized conserved protein YafD, endonuclease/exonuclease/phosphatase (EEP) superfamily	0	0.816305	0.477143	0.172613	0.0309597	-0.0433588	0.0231733	0.0944493	0.0913541
ECD_00203	yafE	putative S-adenosyl-L-methionine-dependent methyltransferase	H	COG2226	Ubiquinone/menaquinone biosynthesis C-methylase UbiE	0	0.454456	0.74962	0.281657	0.46909	0.320948	0.148607	0.273853	0.534386
ECD_00204	mltD	putative membrane-bound lytic murein transglycosylase D	M	COG0741	Soluble lytic murein transglycosylase and related regulatory proteins (some contain LysM/invasin domains)	0	-0.86362	-1.02628	-1.11722	-1.17342	-1.17471	-0.897147	-0.869287	-1.09644
ECD_00205	gloB	hydroxyacylglutathione hydrolase	R	COG0491	Glyoxylase or a related metal-dependent hydrolase, beta-lactamase superfamily II	0	0.260313	0.135383	0.159419	0.125312	-0.109879	-0.188799	0.107268	-0.0825094
ECD_00206	yafS	putative S-adenosyl-L-methionine-dependent methyltransferase	H	COG2226	Ubiquinone/menaquinone biosynthesis C-methylase UbiE	0	0.023772	-0.370641	-0.260147	-0.269989	-0.349067	-0.449839	-0.300899	-0.267795
ECD_00207	rnhA	ribonuclease HI, degrades RNA of DNA-RNA hybrids	L	COG0328	Ribonuclease HI	0	0.0914517	-0.310268	-0.248012	-0.243284	-0.227777	-0.269105	-0.208355	-0.0443349
ECD_00208	dnaQ	DNA polymerase III epsilon subunit	L	COG0847	DNA polymerase III, epsilon subunit or related 3'-5' exonuclease	0	0.233511	-0.395077	0.102318	0.0688375	0.0308088	0.0941799	0.215146	0.256472
ECD_00210	insA-2	IS1 protein InsA	X	COG3677	Transposase	0	0.420045	0.316914	0.356846	0.103016	0.143274	0.458896	0.631631	0.905348
ECD_00211	insB-2	IS1 protein InsB	X	COG1662	Transposase and inactivated derivatives, IS1 family	0	0.403185	0.418425	0.398911	0.178582	0.102469	0.42626	0.650414	0.910636
ECD_00214	yafV	putative NAD(P)-binding C-N hydrolase family amidase	R	COG0388	Predicted amidohydrolase	0	0.492463	0.243067	0.284746	0.248465	0.119906	-0.123193	-0.285223	-0.197844
ECD_00215	ivy	inhibitor of c-type lysozyme, periplasmic	-	-	-	0	0.444081	-0.058635	0.112471	-0.0371634	-0.154758	-0.248393	0.169788	0.269976
ECD_00216	fadE	acyl coenzyme A dehydrogenase	I	COG1960	Acyl-CoA dehydrogenase related to the alkylation response protein AidB	0	-0.42862	0.089598	0.585508	1.1848	1.37944	1.14614	0.478453	-0.0550657
ECD_00217	gmhA	D-sedoheptulose 7-phosphate isomerase	G	COG0279	Phosphoheptose isomerase	0	0.670072	0.428732	0.213986	0.120775	0.0248705	0.177498	0.149866	0.113052
ECD_00218	yafJ	type 2 glutamine amidotransferase family protein	R	COG0121	Predicted glutamine amidotransferase	0	0.377684	0.36007	0.280453	0.129512	0.130542	0.320018	0.308191	0.273124
ECD_00219	yafK	L,D-transpeptidase-related protein	M	COG3034	Murein L, D-transpeptidase YafK	0	-0.147612	-0.234623	-0.113547	-0.180101	-0.253805	0.0401103	0.370556	0.474995
ECD_00220	yafQ	mRNA interferase toxin of toxin-antitoxin pair YafQ/DinJ	J	COG3041	mRNA-degrading endonuclease (mRNA interferase) YafQ, toxin component of the YafQ-DinJ toxin-antitoxin module	0	0.702693	1.34647	1.20573	1.33505	1.09862	0.71639	0.745754	1.32626
ECD_00221	dinJ	antitoxin of YafQ-DinJ toxin-antitoxin system	V	COG3077	Antitoxin component of the RelBE or YafQ-DinJ toxin-antitoxin module	0	1.09202	1.3471	1.10957	1.16219	0.846077	0.631151	0.563595	0.904542
ECD_00226	dinB	DNA polymerase IV	L	COG0389	Nucleotidyltransferase/DNA polymerase involved in DNA repair	0	0.319634	0.336997	0.325644	0.431795	0.35917	0.0912856	0.00889469	0.222089
ECD_00227	yafN	antitoxin of the YafO-YafN toxin-antitoxin system	V	COG2161	Antitoxin component YafN of the YafNO toxin-antitoxin module, PHD/YefM family	0	0.290249	0.0858236	0.417532	0.411094	0.094549	-0.0884499	0.154647	0.541125
ECD_00232	pepD	aminoacyl-histidine dipeptidase (peptidase D)	E	COG2195	Di- or tripeptidase	0	-0.0506934	-0.0841789	-0.0286076	-0.111455	-0.0929687	-0.0283038	-0.0578052	-0.13932
ECD_00233	gpt	xanthine phosphoribosyltransferase; xanthine-guanine phosphoribosyltransferase	H	COG2236	Hypoxanthine phosphoribosyltransferase	0	0.395417	-0.178755	-0.133194	-0.146336	-0.0678242	0.273576	0.718129	0.633249
ECD_00234	frsA	fermentation-respiration switch protein; PTS Enzyme IIA(Glc)-binding protein; pNP-butyrate esterase activity	T	COG1073	Fermentation-respiration switch protein FrsA, has esterase activity, DUF1100 family	0	0.522456	0.207259	0.209623	0.248004	0.330468	0.414048	0.319603	0.270107
ECD_00235	crl	DNA-binding transcriptional regulator	-	-	-	0	0.919521	0.546729	0.12922	0.0472074	0.00696802	0.0414899	0.119467	0.330671
ECD_00236	insA-3	IS1 protein InsA	X	COG3677	Transposase	0	0.425378	0.347883	0.340029	0.135152	0.158396	0.441015	0.698082	0.959263
ECD_00237	insB-3	IS1 protein InsB	X	COG1662	Transposase and inactivated derivatives, IS1 family	0	0.406058	0.447893	0.405569	0.19243	0.159735	0.456591	0.682787	0.937399
ECD_00239	proB	gamma-glutamate kinase	E	COG0263	Glutamate 5-kinase	0	0.238252	-0.102135	0.118276	0.00638676	0.0912431	0.215063	0.142781	-0.017012
ECD_00240	proA	gamma-glutamylphosphate reductase	E	COG0014	Gamma-glutamyl phosphate reductase	0	0.241256	-0.0450121	0.0754828	0.0812286	0.107126	0.18297	0.207069	-0.00959534
ECD_00241	yagP	predicted transcriptional regulator	K	COG0583	DNA-binding transcriptional regulator, LysR family	0	0.0039455	0.325711	0.127468	0.187879	0.234106	0.133513	-0.181363	-0.0463203
ECD_00242	paoD	moco insertion factor for PaoABC aldehyde oxidoreductase	O	COG1975	Xanthine and CO dehydrogenase maturation factor, XdhC/CoxF family	0	0.235272	0.365674	0.133542	0.110089	0.202603	0.12786	-0.266545	-0.233905
ECD_00243	paoC	PaoABC aldehyde oxidoreductase, Moco-containing subunit	C	COG1529	CO or xanthine dehydrogenase, Mo-binding subunit	0	0.0990523	0.423717	0.079228	0.142544	0.0815057	-0.233831	-0.578382	-0.659705
ECD_00244	paoB	PaoABC aldehyde oxidoreductase, FAD-containing subunit	C	COG1319	CO or xanthine dehydrogenase, FAD-binding subunit	0	0.359057	0.37744	0.157317	0.12644	-0.0502146	-0.53408	-0.85561	-0.909185
ECD_00245	paoA	PaoABC aldehyde oxidoreductase, 2Fe-2S subunit	C	COG2080	Aerobic-type carbon monoxide dehydrogenase, small subunit, CoxS/CutS family	0	0.235418	0.149182	0.171206	0.103815	-0.170562	-0.651425	-0.831174	-1.08132
ECD_00246	yagU	DUF1440 family inner membrane acid resistance protein	S	COG3477	Uncharacterized membrane protein YagU, involved in acid resistance, DUF1440 family	0	-1.26424	-1.03289	-0.859544	-0.896861	-1.08683	-1.27845	-0.674919	-0.908947
ECD_00247	ykgJ	UPF0153 cysteine cluster protein	R	COG0727	Fe-S-cluster containining protein	0	1.29273	0.785173	1.31747	1.19961	1.43544	1.76761	1.80849	2.27215
ECD_00248	ecpE	ECP production pilus chaperone	W	COG3121	P pilus assembly protein, chaperone PapD	0	0.31095	0.0498246	0.134777	0.076683	0.0522158	-0.0534682	0.0136296	0.0581901
ECD_00249	ecpD	polymerized tip adhesin of ECP fibers	TK	COG0745	DNA-binding response regulator, OmpR family, contains REC and winged-helix (wHTH) domain	0	0.145458	0.0887946	0.205561	0.258524	0.2752	0.126317	0.151246	0.103543
ECD_00260	rclA	reactive chlorine stress species (RCS) resistance protein; pyridine nucleotide-dependent disulfide oxidoreductase family	C	COG1249	Pyruvate/2-oxoglutarate dehydrogenase complex, dihydrolipoamide dehydrogenase (E3) component or related enzyme	0	-0.186223	-0.296875	0.0740495	-0.13479	-0.737274	-1.44986	-1.14193	-1.21748
ECD_00262	ykgE	cysteine-rich LutA family protein; putative electron transport chain YkgEFG component	C	COG0247	Fe-S oxidoreductase	0	0.0176019	0.354348	0.386554	0.200452	-0.053369	-0.0784004	0.124559	0.14837
ECD_00263	ykgF	ferridoxin-like LutB family protein; putative electron transport chain YkgEFG component	C	COG1139	L-lactate utilization protein LutB, contains a ferredoxin-type domain	0	-0.085051	0.135621	0.181258	0.0658784	-0.0637022	-0.155744	-0.0694985	-0.120313
ECD_00264	ykgG	LutC family protein; putative electron transport chain YkgEFG component	C	COG1556	L-lactate utilization protein LutC, contains LUD domain	0	0.0983981	0.268823	0.277876	0.257334	0.0718437	0.00396996	0.0622775	0.101314
ECD_00267	betA	choline dehydrogenase, a flavoprotein	IR	COG2303	Choline dehydrogenase or related flavoprotein	0	-0.0314375	0.11805	-0.240967	-0.0824604	0.160728	0.189244	-0.0509954	-0.433685
ECD_00268	betB	betaine aldehyde dehydrogenase, NAD-dependent	C	COG1012	Acyl-CoA reductase or other NAD-dependent aldehyde dehydrogenase	0	0.380629	0.31506	0.23034	0.249991	0.309635	0.241733	-0.0795057	-0.414276
ECD_00269	betI	choline-inducible betIBA-betT divergent operon transcriptional repressor	K	COG1309	DNA-binding transcriptional regulator, AcrR family	0	0.70803	0.573656	0.44918	0.438133	0.532652	0.50024	0.149564	-0.0578748
ECD_00270	betT	choline transporter of high affinity	M	COG1292	Choline-glycine betaine transporter	0	0.0238329	-0.282639	-0.151848	-0.152631	-0.02106	-0.0622392	-0.275428	-0.347577
ECD_00272	yahB	putative DNA-bindng transcriptional regulator	K	COG0583	DNA-binding transcriptional regulator, LysR family	0	-0.592204	-0.613613	-0.560263	-0.56651	-0.606454	-0.58134	-0.186442	-0.139705
ECD_00279	yahJ	putative metallo-dependent hydrolase domain deaminase	FR	COG0402	Cytosine/adenosine deaminase or related metal-dependent hydrolase	0	0.0775069	-0.108914	0.042353	0.0619783	0.160301	0.178371	0.0413092	-0.00231977
ECD_00280	yahK	broad specificity NADPH-dependent aldehyde reductase, Zn-containing	G	COG1064	D-arabinose 1-dehydrogenase, Zn-dependent alcohol dehydrogenase family	0	0.95259	0.486789	0.748029	0.558094	0.163871	-0.26264	-0.596237	-0.544408
ECD_00283	yahN	amino acid exporter for proline, lysine, glutamate, homoserine	E	COG1280	Threonine/homoserine/homoserine lactone efflux protein	0	0.404632	0.535023	0.504723	0.470729	0.423327	0.0945446	-0.150011	0.00407337
ECD_00284	yahO	periplasmic protein, function unknown, YhcN family	-	-	-	0	0.652116	0.525846	0.743296	0.896205	0.246054	-0.688722	-0.634042	-0.304645
ECD_00285	prpR	propionate catabolism operon regulatory protein	KT	COG3829	Transcriptional regulator containing PAS, AAA-type ATPase, and DNA-binding Fis domains	0	-0.385991	0.115248	-0.16201	0.0247365	-0.0436722	-0.482449	-0.700809	-0.942712
ECD_00286	prpB	2-methylisocitrate lyase	G	COG2513	2-Methylisocitrate lyase and related enzymes, PEP mutase family	0	-1.18586	-2.58296	-4.06984	-4.62532	-4.56953	-4.80067	-4.73933	-4.84723
ECD_00287	prpC	2-methylcitrate synthase	C	COG0372	Citrate synthase	0	-1.101	-2.4497	-2.95981	-3.33885	-3.29175	-3.5965	-3.46067	-3.93336
ECD_00288	prpD	2-methylcitrate dehydratase	G	COG2079	2-methylcitrate dehydratase PrpD	0	-0.988283	-2.21194	-2.68347	-2.86436	-2.87767	-2.97178	-3.06798	-3.2394
ECD_00289	prpE	propionate--CoA ligase	I	COG0365	Acyl-coenzyme A synthetase/AMP-(fatty) acid ligase	0	-0.444581	-1.38416	-1.85825	-2.05222	-1.9298	-1.95798	-2.18637	-2.15076
ECD_00290	codB	cytosine transporter	F	COG1457	Purine-cytosine permease or related protein	0	-1.6905	-1.62696	-1.4233	-1.48572	-1.29211	-1.30552	-1.35272	-1.39036
ECD_00291	codA	cytosine/isoguanine deaminase	FR	COG0402	Cytosine/adenosine deaminase or related metal-dependent hydrolase	0	-1.02382	-1.19713	-0.968423	-0.818835	-0.667993	-0.562886	-0.514505	-0.650301
ECD_00292	cynR	transcriptional activator of cyn operon; autorepressor	K	COG0583	DNA-binding transcriptional regulator, LysR family	0	0.152721	0.164462	0.671524	0.723912	0.536594	0.378292	0.328371	0.192058
ECD_00293	cynT	carbonic anhydrase	P	COG0288	Carbonic anhydrase	0	-1.17179	-1.47438	-1.72426	-1.6322	-1.50589	-1.55037	-1.60856	-2.25256
ECD_00294	cynS	cyanate aminohydrolase	P	COG1513	Cyanate lyase	0	-1.03326	-1.46218	-1.44357	-1.41333	-1.19543	-1.23544	-1.54509	-1.95706
ECD_00295	cynX	putative cyanate transporter	P	COG2807	Cyanate permease	0	-0.938841	-0.915687	-1.11758	-1.116	-0.907204	-0.850494	-1.07796	-1.37306
ECD_00298	lacZ	beta-D-galactosidase	G	COG3250	Beta-galactosidase/beta-glucuronidase	0	-0.441651	-0.361644	-0.207059	-0.0863171	0.290375	0.242221	-0.0447032	-0.168791
ECD_00299	lacI	lactose-inducible lac operon transcriptional repressor	K	COG1609	DNA-binding transcriptional regulator, LacI/PurR family	0	-0.324533	-0.453029	-0.500734	-0.415323	-0.320943	-0.146812	-0.034907	0.0192393
ECD_00300	mhpR	mhp operon transcriptional activator	K	COG1414	DNA-binding transcriptional regulator, IclR family	0	-0.160375	0.119372	-0.108994	0.0353153	0.166845	0.127445	0.0147026	0.150757
ECD_00302	mhpB	2,3-dihydroxyphenylpropionate 1,2-dioxygenase	Q	COG3384	Aromatic ring-opening dioxygenase, catalytic subunit, LigB family	0	0.696612	0.50766	0.538061	0.555766	0.683249	0.557958	0.419613	0.251905
ECD_00303	mhpC	2-hydroxy-6-ketonona-2,4-dienedioic acid hydrolase	HR	COG0596	Pimeloyl-ACP methyl ester carboxylesterase	0	0.522741	0.350865	0.324477	0.30586	0.474926	0.407194	0.315239	0.0342585
ECD_00304	mhpD	2-keto-4-pentenoate hydratase	Q	COG3971	2-keto-4-pentenoate hydratase	0	0.360401	0.364654	0.313392	0.374339	0.496243	0.52685	0.380666	0.1963
ECD_00305	mhpF	acetaldehyde-CoA dehydrogenase II, NAD-binding	Q	COG4569	Acetaldehyde dehydrogenase (acetylating)	0	0.258224	0.239717	0.249856	0.261096	0.434187	0.421407	0.386047	0.1259
ECD_00306	mhpE	4-hyroxy-2-oxovalerate/4-hydroxy-2-oxopentanoic acid aldolase, class I	E	COG0119	Isopropylmalate/homocitrate/citramalate synthases	0	0.465164	0.464999	0.252023	0.33971	0.488492	0.45169	0.300497	0.151416
ECD_00307	mhpT	3-hydroxyphenylpropionic transporter	G	COG2814	Predicted arabinose efflux permease, MFS family	0	0.384161	0.380164	0.155524	0.191609	0.289304	0.274041	0.0473247	-0.0196579
ECD_00308	yaiL	DUF2058 family protein	S	COG3122	Uncharacterized conserved protein YaiL, DUF2058 family	0	0.0493103	-0.173179	-0.211023	-0.163069	-0.241039	-0.181733	0.201913	-0.040439
ECD_00309	frmB	S-formylglutathione hydrolase	V	COG0627	S-formylglutathione hydrolase FrmB	0	0.462752	0.332012	0.63462	0.557892	0.41373	0.287462	0.154395	0.230958
ECD_00310	frmA	alcohol dehydrogenase class III; glutathione-dependent formaldehyde dehydrogenase	R	COG1062	Zn-dependent alcohol dehydrogenase	0	0.204973	-0.030251	0.385268	0.237952	-0.119689	-0.367673	-0.219046	-0.294483
ECD_00311	frmR	regulator protein that represses frmRAB operon	K	COG1937	DNA-binding transcriptional regulator, FrmR family	0	0.37048	0.0951176	0.421469	0.274041	-0.0967387	-0.289167	-0.163053	-0.198799
ECD_00312	yaiO	outer membrane protein	-	-	-	0	0.617038	0.464035	0.358545	0.481137	0.299716	-0.0384479	-0.145911	-0.00789518
ECD_00313	insB-4	IS1 protein InsB	X	COG1662	Transposase and inactivated derivatives, IS1 family	0	0.418084	0.35283	0.36948	0.209428	0.115465	0.409428	0.672656	0.884622
ECD_00314	insA-4	IS1 protein InsA	X	COG3677	Transposase	0	0.421998	0.366854	0.384085	0.208892	0.149883	0.457756	0.702994	0.943137
ECD_00315	tauA	taurine ABC transporter periplasmic binding protein	P	COG4521	ABC-type taurine transport system, periplasmic component	0	0.322282	0.532714	0.371694	0.500862	0.628338	1.24196	1.14124	0.150667
ECD_00316	tauB	taurine ABC transporter ATPase	P	COG4525	ABC-type taurine transport system, ATPase component	0	-0.0403843	0.298822	0.226326	0.42885	0.524942	0.915	0.789605	-0.10717
ECD_00317	tauC	taurine ABC transporter permease	P	COG0600	ABC-type nitrate/sulfonate/bicarbonate transport system, permease component	0	-0.0849466	0.571496	0.181583	0.495893	0.640482	0.927717	0.608281	-0.130323
ECD_00318	tauD	taurine dioxygenase, 2-oxoglutarate-dependent	Q	COG2175	Taurine dioxygenase, alpha-ketoglutarate-dependent	0	0.106171	0.613343	0.284706	0.627928	0.715018	0.921932	0.647024	-0.125623
ECD_00319	hemB	5-aminolevulinate dehydratase (porphobilinogen synthase)	H	COG0113	Delta-aminolevulinic acid dehydratase, porphobilinogen synthase	0	-0.0458579	-0.226855	-0.167592	-0.082742	0.0966922	0.235935	0.16713	0.0586845
ECD_00321	yaiT	conserved hypothetical protein	MU	COG3468	Type V secretory pathway, adhesin AidA	0	0.314768	0.30762	0.641029	0.660163	0.574309	0.339323	0.544123	0.365922
ECD_00323	ampH	D-alanyl-D-alanine- carboxypeptidase/endopeptidase; penicillin-binding protein; weak beta-lactamase	V	COG1680	CubicO group peptidase, beta-lactamase class C family	0	-0.583869	-0.23393	0.13372	0.218659	0.248995	0.276434	0.190039	0.184317
ECD_00324	sbmA	peptide antibiotic transporter	I	COG1133	ABC-type long-chain fatty acid transport system, fused permease and ATPase components	0	-0.332469	-0.659825	-0.654641	-0.550158	-0.351752	-0.280515	-0.151738	0.437909
ECD_00325	yaiW	microcin Bac7 uptake protein; outer membrane surface-exposed lipoprotein	-	-	-	0	-0.102316	-0.645005	-0.542776	-0.449866	-0.438076	-0.300853	-0.116141	0.282175
ECD_00326	yaiY	DUF2755 family inner membrane protein	V	COG0842	ABC-type multidrug transport system, permease component	0	0.167624	0.24167	0.0683256	0.244654	0.27616	-0.0795506	-0.305985	-0.346008
ECD_00327	yaiZ	DUF2754 family putative inner membrane protein	-	-	-	0	-0.0078532	-0.0957762	-0.512242	-0.458335	-0.46356	-0.404999	-0.272154	0.161127
ECD_00328	ddlA	D-alanine-D-alanine ligase A	MR	COG1181	D-alanine-D-alanine ligase and related ATP-grasp enzymes	0	-0.183316	-0.267951	-0.582802	-0.470732	-0.316805	-0.211047	0.0228643	-0.278095
ECD_00329	iraP	anti-RssB factor, RpoS stabilzer during Pi starvation; anti-adapter protein	-	-	-	0	1.13173	-0.0722369	-0.704851	-0.900271	-1.43279	-1.82268	-1.3642	-1.16495
ECD_00330	phoA	bacterial alkaline phosphatase	PR	COG1785	Alkaline phosphatase	0	-0.192772	-0.892356	-0.83281	-1.03941	-0.958859	-0.893287	-0.628144	-0.772536
ECD_00331	psiF	PsiF family protein	-	-	-	0	1.11109	0.768555	0.476801	0.457376	0.0399589	-0.677251	-0.955964	-0.808321
ECD_00333	proC	pyrroline-5-carboxylate reductase, NAD(P)-binding	E	COG0345	Pyrroline-5-carboxylate reductase	0	-0.148462	-0.677144	-0.363633	-0.63129	-0.646718	-0.558468	-0.397346	-0.644028
ECD_00334	yaiI	UPF0178 family protein	S	COG1671	Uncharacterized conserved protein YaiI, UPF0178 family	0	0.317358	0.231964	-0.0978634	-0.0621635	0.152863	0.285364	0.154577	0.366783
ECD_00335	aroL	shikimate kinase II	E	COG0703	Shikimate kinase	0	-1.48463	-1.65803	-1.42744	-1.5067	-1.41472	-0.864166	-0.319792	-0.625767
ECD_00336	yaiA	OxyR-regulated conserved protein	U	COG0342	Preprotein translocase subunit SecD	0	0.0850842	-0.0158201	-0.201404	0.147125	-0.0709704	-0.595112	-0.744549	-0.618306
ECD_00337	aroM	AroM family protein	E	COG4126	Asp/Glu/hydantoin racemase	0	-0.306812	-0.218244	0.251615	0.172691	-0.00687732	-0.004478	0.17195	0.385906
ECD_00338	yaiE	UPF0345 family protein	S	COG3123	Uncharacterized conserved protein YaiE, UPF0345 family	0	0.245779	-0.0341009	-0.276189	-0.365637	-0.495699	-0.475916	-0.448605	-0.481226
ECD_00339	ykiA	hypothetical protein	-	-	-	0	0.552777	0.581322	0.715048	0.563383	0.226493	-0.0163017	0.113389	0.408674
ECD_00342	rdgC	nucleoid-associated ssDNA and dsDNA binding protein; competitive inhibitor of RecA function	L	COG2974	DNA recombination-dependent growth factor C	0	-0.233277	-1.03277	-0.486355	-0.691498	-0.648163	-0.331986	-0.139915	-0.506553
ECD_00343	mak	manno(fructo)kinase	KG	COG1940	Sugar kinase of the NBD/HSP70 family, may contain an N-terminal HTH domain	0	-0.00708379	-0.190349	-0.116108	-0.146449	-0.156898	-0.272912	-0.40271	-0.580615
ECD_00344	araJ	L-arabinose-inducible putative transporter, MFS family	G	COG2814	Predicted arabinose efflux permease, MFS family	0	0.0669056	0.134047	0.391688	0.452582	0.473297	0.410028	0.22574	0.425462
ECD_00345	sbcC	exonuclease, dsDNA, ATP-dependent	L	COG0419	DNA repair exonuclease SbcCD ATPase subunit	0	-0.6044	-0.942763	-0.779525	-0.627178	-0.345921	-0.295475	-0.383914	-0.683385
ECD_00346	sbcD	exonuclease, dsDNA, ATP-dependent	L	COG0420	DNA repair exonuclease SbcCD nuclease subunit	0	-0.517227	-0.836467	-0.569736	-0.515747	-0.310629	-0.0895185	-0.068273	-0.508161
ECD_00347	phoB	response regulator in two-component regulatory system with PhoR	TK	COG0745	DNA-binding response regulator, OmpR family, contains REC and winged-helix (wHTH) domain	0	0.850887	0.450583	0.155461	0.0438024	0.0895375	0.344439	0.564989	0.0529461
ECD_00348	phoR	sensory histidine kinase in two-component regulatory system with PhoB	T	COG5002	Signal transduction histidine kinase	0	0.689089	0.516819	0.157743	0.174877	0.299263	0.49268	0.565188	0.26184
ECD_00349	brnQ	branched-chain amino acid transport system 2 carrier protein; LIV-II transport system for Ile, Leu, and Val	E	COG1114	Branched-chain amino acid permeases	0	1.52662	1.74288	1.16944	1.2193	1.38005	1.4078	1.1457	1.10917
ECD_00350	proY	proline-specific permease	E	COG1113	L-asparagine transporter and related permeases	0	-0.0785353	0.230724	0.0206203	0.143472	0.373023	0.606927	0.548902	0.564209
ECD_00351	malZ	maltodextrin glucosidase	G	COG0366	Glycosidase	0	-0.0559752	-0.352335	-0.356216	-0.264927	-0.0908567	0.0219838	-0.0898007	-0.308488
ECD_00352	acpH	acyl carrier protein (ACP) phosphodiesterase; ACP hydrolyase	I	COG3124	Acyl carrier protein phosphodiesterase	0	-0.103294	-0.414854	0.0490766	-0.0244849	-0.278296	-0.440571	-0.342271	-0.295732
ECD_00353	queA	S-adenosylmethionine:tRNA ribosyltransferase-isomerase	J	COG0809	S-adenosylmethionine:tRNA-ribosyltransferase-isomerase (queuine synthetase)	0	-0.662227	-0.746991	-0.552605	-0.603086	-0.343972	-0.0945595	0.0141061	-0.200648
ECD_00354	tgt	tRNA-guanine transglycosylase	J	COG0343	Queuine/archaeosine tRNA-ribosyltransferase	0	-0.961905	-1.08853	-0.892097	-0.778494	-0.520298	-0.205258	-0.112189	-0.36355
ECD_00355	yajC	SecYEG protein translocase auxillary subunit	U	COG1862	Preprotein translocase subunit YajC	0	-0.223396	-0.504895	-0.420042	-0.401785	-0.27036	-0.0492907	-0.0466662	0.0406596
ECD_00356	secD	SecYEG protein translocase auxillary subunit	U	COG0342	Preprotein translocase subunit SecD	0	-0.81593	-0.819046	-0.496872	-0.364645	-0.202669	-0.0506265	-0.0352859	-0.0030536
ECD_00357	secF	SecYEG protein translocase auxillary subunit	U	COG0341	Preprotein translocase subunit SecF	0	-0.805621	-0.502159	-0.580769	-0.266809	-0.0232124	0.0764092	0.0663283	-0.0268998
ECD_00358	yajD	HNH nuclease family protein	V	COG1403	5-methylcytosine-specific restriction endonuclease McrA	0	0.368701	-0.16745	-0.151884	-0.00541577	0.0788896	0.340154	0.543004	0.309319
ECD_00359	tsx	nucleoside channel, receptor of phage T6 and colicin K	M	COG3248	Nucleoside-specific outer membrane channel protein Tsx	0	-0.288973	-0.15566	0.0851195	-0.061007	-0.205704	-0.236447	-0.325274	-0.293057
ECD_00361	nrdR	Nrd regulon repressor	K	COG1327	Transcriptional regulator NrdR, contains Zn-ribbon and ATP-cone domains	0	0.222042	-0.164514	-0.0666915	-0.0254129	0.0871535	0.21265	0.179459	0.035653
ECD_00362	ribD	fused diaminohydroxyphosphoribosylaminopyrimidine deaminase and 5-amino-6-(5-phosphoribosylamino) uracil reductase	H	COG0117	Pyrimidine deaminase domain of riboflavin biosynthesis protein RibD	0	-0.0637213	-0.323131	-0.0981946	-0.09455	0.0339222	0.0900348	-0.0638974	-0.084579
ECD_00363	ribE	riboflavin synthase beta chain	H	COG0054	6, 7-dimethyl-8-ribityllumazine synthase (Riboflavin synthase beta chain)	0	0.496389	0.375814	-0.0465237	-0.150433	-0.0816519	0.0929127	-0.0133539	-0.0214351
ECD_00364	nusB	transcription antitermination protein	K	COG0781	Transcription termination factor NusB	0	0.258855	0.2014	-0.145306	-0.211444	-0.183573	-0.00976395	-0.0318579	-0.143134
ECD_00365	thiL	thiamine monophosphate kinase	H	COG0611	Thiamine monophosphate kinase	0	0.194691	0.192194	0.0719655	-0.0655013	0.0445652	0.157269	0.058571	-0.118844
ECD_00366	pgpA	phosphatidylglycerophosphatase A	I	COG1267	Phosphatidylglycerophosphatase A	0	0.256362	0.28997	-0.0826209	-0.109266	0.0203269	0.0510275	-0.124188	0.189308
ECD_00367	yajO	2-carboxybenzaldehyde reductase	R	COG0667	Predicted oxidoreductase (related to aryl-alcohol dehydrogenase)	0	0.168895	0.333415	0.108527	0.379926	0.320596	-0.0932827	-0.34692	-0.269735
ECD_00368	dxs	1-deoxyxylulose-5-phosphate synthase, thiamine triphosphate-binding, FAD-requiring	HI	COG1154	Deoxyxylulose-5-phosphate synthase	0	-1.11847	-0.936457	-0.753974	-0.586114	-0.317584	-0.0838525	-0.109256	-0.0803449
ECD_00369	ispA	geranyltranstransferase	H	COG0142	Geranylgeranyl pyrophosphate synthase	0	-0.910837	-0.948855	-0.507626	-0.439666	-0.292823	-0.0490768	-0.0907774	-0.0657186
ECD_00370	xseB	exonuclease VII small subunit	L	COG1722	Exonuclease VII small subunit	0	-0.575556	-0.605837	-0.320427	-0.273011	-0.163204	-0.0251347	0.0117008	-0.0224537
ECD_00371	thiI	tRNA s(4)U8 sulfurtransferase	HJ	COG0301	Adenylyl- and sulfurtransferase ThiI, participates in tRNA 4-thiouridine and thiamine biosynthesis	0	-0.498683	-0.775473	-0.516621	-0.430257	-0.129209	0.0545444	-0.0412035	-0.260526
ECD_00372	yajL	oxidative-stress-resistance chaperone	R	COG0693	Putative intracellular protease/amidase	0	0.262205	0.255587	0.152149	0.184295	0.204886	0.223654	0.0291935	0.090441
ECD_00373	panE	2-dehydropantoate reductase, NADPH-specific	H	COG1893	Ketopantoate reductase	0	0.339095	0.281325	0.238027	0.40979	0.38602	0.280471	0.298091	0.216606
ECD_00374	yajQ	phage Phi6 host factor, ATP/GTP binding protein	S	COG1666	Uncharacterized conserved protein YajQ, UPF0234 family	0	0.699283	0.206673	0.347059	0.313554	0.209	0.313727	0.679122	0.346187
ECD_00375	yajR	putative transporter	G	COG2814	Predicted arabinose efflux permease, MFS family	0	-0.347526	-0.313638	-0.224995	-0.291828	-0.231742	-0.278887	-0.382615	-0.221047
ECD_00377	-	putative acetyltransferase	KR	COG0454	N-acetyltransferase, GNAT superfamily (includes histone acetyltransferase HPA2)	0	0.679361	0.153146	0.744222	0.486265	0.15581	-0.0974716	0.126769	0.193188
ECD_00378	-	conserved hypothetical protein	S	COG4453	Uncharacterized conserved protein, DUF1778 family	0	0.723227	-0.0728603	0.637934	0.379754	-0.0810357	-0.249134	0.274875	0.160862
ECD_00379	cyoE	protoheme IX farnesyltransferase	HI	COG0109	Polyprenyltransferase (heme O synthase)	0	-1.1183	-0.840961	-0.782588	-0.509539	-0.408555	-0.541085	-0.314428	-0.565212
ECD_00380	cyoD	cytochrome o ubiquinol oxidase subunit IV	C	COG3125	Heme/copper-type cytochrome/quinol oxidase, subunit 4	0	-1.27199	-0.893348	-0.760389	-0.627726	-0.490417	-0.590081	-0.47241	-0.597864
ECD_00381	cyoC	cytochrome o ubiquinol oxidase subunit III	C	COG1845	Heme/copper-type cytochrome/quinol oxidase, subunit 3	0	-1.28635	-0.902732	-0.90235	-0.784412	-0.612313	-0.619408	-0.544055	-0.560938
ECD_00382	cyoB	cytochrome o ubiquinol oxidase subunit I	C	COG0843	Heme/copper-type cytochrome/quinol oxidase, subunit 1	0	-1.45303	-1.132	-0.968709	-0.884634	-0.749892	-0.759585	-0.553355	-0.673535
ECD_00383	cyoA	cytochrome o ubiquinol oxidase subunit II	C	COG1622	Heme/copper-type cytochrome/quinol oxidase, subunit 2	0	-1.16346	-1.08296	-0.961744	-0.963772	-0.898881	-0.869441	-0.491202	-0.652751
ECD_00384	ampG	muropeptide transporter	P	COG2223	Nitrate/nitrite transporter NarK	0	-1.11484	-1.28496	-0.826682	-0.739647	-0.45633	-0.190515	-0.112716	-0.196261
ECD_00385	yajG	putative lipoprotein	S	COG3056	Uncharacterized lipoprotein YajG	0	-0.243275	-0.831436	-0.487827	-0.755401	-0.734309	-0.196809	0.320003	-0.0808992
ECD_00386	bolA	stationary-phase morphogene, transcriptional repressor for mreB; also regulator for dacA, dacC, and ampC	T	COG0271	Stress-induced morphogen (activity unknown)	0	1.1064	1.13816	0.84235	0.987881	0.55445	-0.195156	-0.524021	-0.125443
ECD_00387	tig	peptidyl-prolyl cis/trans isomerase (trigger factor)	O	COG0544	FKBP-type peptidyl-prolyl cis-trans isomerase (trigger factor)	0	-0.627673	-0.93438	-0.855816	-0.967573	-0.823533	-0.495932	-0.287055	-0.515064
ECD_00388	clpP	proteolytic subunit of ClpA-ClpP and ClpX-ClpP ATP-dependent serine proteases	O	COG0740	ATP-dependent protease ClpP, protease subunit	0	1.55902	1.38326	0.523826	0.312028	0.126171	-0.160671	-0.0977065	-0.107901
ECD_00389	clpX	ATPase and specificity subunit of ClpX-ClpP ATP-dependent serine protease	O	COG1219	ATP-dependent protease Clp, ATPase subunit	0	0.682481	0.913948	0.426796	0.387577	0.287605	0.0828477	0.0165285	0.190084
ECD_00390	insL-2	putative transposase insL for insertion sequence IS186	X	COG3385	IS4 transposase	0	1.60103	1.99175	1.11652	0.668018	0.469585	0.239772	0.311108	0.41913
ECD_00391	lon	DNA-binding ATP-dependent protease La	O	COG0466	ATP-dependent Lon protease, bacterial type	0	0.42092	0.104554	0.0147829	-0.00703912	0.0735739	0.0736396	-0.0238256	-0.117513
ECD_00392	hupB	HU, DNA-binding transcriptional regulator, beta subunit	L	COG0776	Bacterial nucleoid DNA-binding protein	0	-0.796462	-1.53593	-1.09567	-1.10812	-1.14979	-1.04005	-0.343732	-0.356969
ECD_00393	ppiD	periplasmic folding chaperone, has an inactive PPIase domain	O	COG0760	Parvulin-like peptidyl-prolyl isomerase	0	-0.401614	-0.387736	-0.171324	-0.0617581	0.135677	0.298617	0.367823	0.272239
ECD_00394	ybaV	putative competence-suppressing periplasmic helix-hairpin-helix DNA-binding protein	L	COG1555	DNA uptake protein ComE and related DNA-binding proteins	0	-0.270893	-0.45562	-0.726987	-0.50514	-0.336141	-0.207347	-0.215562	-0.128774
ECD_00395	fadM	long-chain acyl-CoA thioesterase III	I	COG0824	Acyl-CoA thioesterase FadM	0	0.0100453	-0.290881	0.451728	0.642033	0.275579	-0.39138	-0.385676	-0.0773291
ECD_00396	queC	7-cyano-7-deazaguanine (preQ0) synthase; queuosine biosynthesis	J	COG0603	7-cyano-7-deazaguanine synthase (queuosine biosynthesis)	0	-0.688121	-0.439087	-0.634594	-0.416751	-0.194301	0.00574257	0.0901153	0.00283107
ECD_00397	ybaE	putative ABC transporter periplasmic binding protein	K	COG4533	DNA-binding transcriptional regulator SgrR of sgrS sRNA, contains a MarR-type HTH domain and a periplasmic-type solute-binding domain	0	-0.38478	-0.0333512	-0.262688	0.183043	0.507983	0.408928	0.108751	0.146253
ECD_00398	cof	thiamine pyrimidine pyrophosphate hydrolase; HMP-PP phosphatase	HR	COG0561	Hydroxymethylpyrimidine pyrophosphatase and other HAD family phosphatases	0	-0.292053	-0.584469	-0.430694	-0.236849	-0.109764	-0.124406	-0.201884	-0.531837
ECD_00399	ybaO	putative DNA-binding transcriptional regulator	K	COG1522	DNA-binding transcriptional regulator, Lrp family	0	-0.457495	-0.634829	-0.428253	0.101169	0.539716	0.410828	0.294741	0.517929
ECD_00400	mdlA	putative multidrug ABC transporter ATPase	V	COG1132	ABC-type multidrug transport system, ATPase and permease component	0	-1.1276	-0.91824	-0.685454	-0.0789662	0.325204	0.282502	0.0729832	0.0720543
ECD_00401	mdlB	putative multidrug ABC transporter ATPase	V	COG1132	ABC-type multidrug transport system, ATPase and permease component	0	-1.45037	-1.01544	-1.03597	-0.385281	0.147392	0.0244067	-0.254377	-0.338239
ECD_00403	amtB	ammonium transporter	P	COG0004	Ammonia channel protein AmtB	0	0.22894	0.188495	0.116285	0.194949	0.379257	0.30434	-0.0542487	-0.0177839
ECD_00404	tesB	acyl-CoA thioesterase 2	I	COG1946	Acyl-CoA thioesterase	0	0.098875	-0.0265532	0.484173	0.695845	0.711065	0.703685	0.508782	0.469022
ECD_00405	ybaY	outer membrane lipoprotein	S	COG3126	Uncharacterized lipoprotein YbaY	0	2.46383	2.37607	2.36738	2.33103	1.65805	0.708713	0.27748	0.237824
ECD_00406	ybaZ	excision repair protein, alkyltransferase-like protein ATL	K	COG3695	Alkylated DNA nucleotide flippase Atl1, participates in nucleotide excision repair, Ada-like DNA-binding domain	0	0.0790817	0.0324358	-0.206113	0.00520392	0.126924	0.0822943	-0.00907513	-0.0258334
ECD_00407	ybaA	DUF1428 family protein	S	COG5507	Uncharacterized conserved protein YbaA, DUF1428 family	0	0.88252	0.588377	0.487032	0.558811	0.164553	-0.547224	-0.958745	-0.650744
ECD_00408	ylaB	putative membrane-anchored cyclic-di-GMP phosphodiesterase	T	COG4943	Environmental sensor c-di-GMP phosphodiesterase, contains periplasmic CSS-motif sensor and cytoplasmic EAL domain	0	-0.119445	-0.0901691	-0.0954646	0.0577513	-0.106433	-0.497439	-0.516817	-0.430895
ECD_00409	ylaC	DUF1449 family inner membrane protein	-	-	-	0	-0.0321124	-0.498475	0.123321	-0.00446725	-0.14982	-0.125982	0.0287936	0.138853
ECD_00410	maa	maltose O-acetyltransferase	R	COG0110	Acetyltransferase (isoleucine patch superfamily)	0	0.208603	-0.249297	0.477475	0.182072	0.107292	0.343875	0.793637	0.92274
ECD_00411	hha	modulator of gene expression, with H-NS	-	-	-	0	1.16091	0.700168	1.2714	1.21003	0.811679	1.08369	1.51723	1.81683
ECD_00412	tomB	Hha toxicity attenuator; conjugation-related protein	P	COG4771	Outer membrane receptor for ferrienterochelin and colicins	0	1.1812	0.555178	0.972878	1.06241	0.815794	0.972521	1.51778	1.51494
ECD_00413	acrB	multidrug efflux system protein	V	COG0841	Multidrug efflux pump subunit AcrB	0	-0.369586	-0.206951	-0.144244	0.0832898	0.212736	0.147031	0.105385	-0.272712
ECD_00414	acrA	multidrug efflux system	MV	COG0845	Multidrug efflux pump subunit AcrA (membrane-fusion protein)	0	-0.401829	-0.532335	-0.129974	-0.141034	-0.208631	-0.211616	-0.0421849	-0.351787
ECD_00416	mscK	mechanosensitive channel protein, intermediate conductance, K+ regulated	D	COG1196	Chromosome segregation ATPase	0	-0.958783	-0.782074	-0.488351	-0.286304	-0.11103	-0.136091	-0.165869	-0.177757
ECD_00417	ybaM	DUF2496 family protein	-	-	-	0	0.910436	0.276829	0.132187	0.203419	0.284849	0.361888	0.246734	0.167317
ECD_00418	priC	primosomal replication protein N''	L	COG3923	Primosomal replication protein N''	0	0.84586	0.235728	0.13462	0.026977	0.154472	0.170123	-0.0510655	-0.0197542
ECD_00419	ybaN	DUF454 family inner membrane protein	S	COG2832	Uncharacterized membrane protein YbaN, DUF454 family	0	-0.221924	-0.526815	-0.70018	-0.258542	0.247162	0.61626	0.547676	0.572665
ECD_00420	apt	adenine phosphoribosyltransferase	F	COG0503	Adenine/guanine phosphoribosyltransferase or related PRPP-binding protein	0	-0.658246	-1.00118	-0.740655	-0.723336	-0.493102	-0.1117	0.296261	0.0260544
ECD_00421	dnaX	DNA polymerase III/DNA elongation factor III, tau and gamma subunits	L	COG2812	DNA polymerase III, gamma/tau subunits	0	-0.222363	-0.222866	-0.277993	-0.248555	-0.0263294	0.162819	-0.0512895	-0.0326724
ECD_00422	ybaB	DNA-binding protein, putative nucleoid-associated protein	R	COG0718	Conserved DNA-binding protein YbaB (function unknown)	0	-0.21066	-0.191845	-0.20622	-0.0831201	0.127405	0.28947	0.213414	-0.0576437
ECD_00423	recR	gap repair protein	L	COG0353	Recombinational DNA repair protein RecR	0	-0.478081	-0.362157	-0.344853	-0.296765	-0.12935	0.151823	0.00941495	-0.207095
ECD_00424	htpG	protein refolding molecular co-chaperone Hsp90, Hsp70-dependent; heat-shock protein; ATPase	O	COG0326	Molecular chaperone, HSP90 family	0	2.47167	2.27287	0.90057	-0.121988	-0.625749	-0.988391	-0.955719	-0.928677
ECD_00425	adk	adenylate kinase	F	COG0563	Adenylate kinase or related kinase	0	0.175109	0.269621	-0.351561	-0.778998	-1.13147	-1.01756	-0.580587	-0.822429
ECD_00426	hemH	ferrochelatase	H	COG0276	Protoheme ferro-lyase (ferrochelatase)	0	0.488667	0.0564303	0.342981	0.257739	-0.179382	-0.625923	-0.512464	-0.761242
ECD_00427	aes	acetyl esterase	I	COG0657	Acetyl esterase/lipase	0	-0.48272	-0.399489	-0.526783	-0.21547	0.0180929	-0.0196619	-0.29093	-0.390726
ECD_00428	gsk	inosine/guanosine kinase	G	COG0524	Sugar or nucleoside kinase, ribokinase family	0	-0.606003	-0.912587	-0.744293	-0.660571	-0.534826	-0.462681	-0.326045	-0.492545
ECD_00429	ybaL	inner membrane putative NAD(P)-binding transporter	P	COG1226	Voltage-gated potassium channel Kch	0	-0.0289582	-0.101077	-0.18587	-0.128438	-0.243987	-0.510545	-0.530027	-0.518032
ECD_00430	fsr	putative fosmidomycin efflux system protein	P	COG2223	Nitrate/nitrite transporter NarK	0	-0.460536	-0.774442	-0.276582	-0.495785	-0.675926	-0.922806	-0.879501	-0.835277
ECD_00431	ushA	bifunctional UDP-sugar hydrolase/5'-nucleotidase	FV	COG0737	2', 3'-cyclic-nucleotide 2'-phosphodiesterase/5'- or 3'-nucleotidase, 5'-nucleotidase family	0	0.325698	-0.0146178	-0.0728852	-0.0582663	-0.283396	-0.586293	-0.552462	-0.547913
ECD_00432	ybaK	Cys-tRNA(Pro)/Cys-tRNA(Cys) deacylase	J	COG2606	Cys-tRNA(Pro) deacylase, prolyl-tRNA editing enzyme YbaK/EbsC	0	-0.390298	-0.398442	0.00124623	-0.142853	-0.204362	-0.110638	0.038122	0.107258
ECD_00433	ybaP	TraB family protein	S	COG3735	Uncharacterized conserved protein YbaP, TraB family	0	-0.0521816	0.0306258	0.280781	0.476781	0.467824	0.38739	0.402307	0.451522
ECD_00434	ybaQ	putative DNA-binding transcriptional regulator	V	COG3093	Plasmid maintenance system antidote protein VapI, contains XRE-type HTH domain	0	0.216917	-0.167422	-0.0289898	0.134593	0.189196	0.188078	0.378111	0.402707
ECD_00435	copA	copper transporter	P	COG2217	Cation transport ATPase	0	0.257714	0.0978187	0.0195651	0.481094	0.548362	0.833555	0.534725	-0.00233871
ECD_00436	glsA	glutaminase 1	E	COG2066	Glutaminase	0	-0.449066	-0.845961	-0.211002	0.339125	0.499153	-0.242137	-0.480075	0.193915
ECD_00437	ybaT	putative amino acid transporter	E	COG0531	Amino acid transporter	0	0.115566	-0.376743	-0.024318	0.267133	0.346766	-0.0349733	-0.226388	0.189937
ECD_00438	cueR	copper-responsive regulon transcriptional regulator	K	COG0789	DNA-binding transcriptional regulator, MerR family	0	0.515209	0.0717486	0.0599108	0.0156288	0.0416962	0.287127	0.234909	0.323494
ECD_00439	ybbJ	inner membrane protein; stimulator of the QmcA suppressor of ftsH-htpX	O	COG1585	Membrane protein implicated in regulation of membrane protease activity	0	1.4065	1.06324	0.614259	0.587467	0.422387	-0.038731	-0.499964	-0.383354
ECD_00440	qmcA	PHB domain membrane-anchored putative protease	O	COG0330	Regulator of protease activity HflC, stomatin/prohibitin superfamily	0	1.3293	1.0313	0.648466	0.678394	0.419747	-0.0903602	-0.347937	-0.438351
ECD_00441	fetA	iron export ABC transporter ATPase; peroxide resistance protein	P	COG4619	ABC-type iron transport system FetAB, ATPase component	0	0.120787	-0.105187	0.0702906	0.0912059	-0.0117336	-0.0969528	0.0336629	0.0465748
ECD_00442	fetB	iron export ABC transporter permease; peroxide resistance protein	P	COG0390	ABC-type iron transport system FetAB, permease component	0	0.219392	0.0100364	0.091149	0.0699408	-0.0316238	-0.0216676	-0.0745031	-0.069026
ECD_00443	ybbN	DnaK co-chaperone, thioredoxin-like protein	O	COG3118	Negative regulator of GroEL, contains thioredoxin-like and TPR-like domains	0	2.43685	1.98613	0.590356	-0.0590717	-0.286527	-0.404142	-0.541686	-0.494334
ECD_00444	ybbO	putative oxidoreductase	R	COG0300	Short-chain dehydrogenase	0	0.0596169	-0.0553572	-0.121864	-0.112746	-0.0158639	0.0693226	-0.0255606	-0.0940871
ECD_00445	tesA	acyl-CoA thioesterase 1 and protease I and lysophospholipase L1	E	COG2755	Lysophospholipase L1 or related esterase	0	0.356302	0.0162297	-0.116563	-0.254749	-0.138881	0.122384	-0.100635	-0.204746
ECD_00446	ybbA	putative ABC transporter ATPase	Q	COG4181	Predicted ABC-type transport system involved in lysophospholipase L1 biosynthesis, ATPase component	0	0.491227	0.0716185	0.180649	0.360217	0.602547	0.939873	0.70229	0.376652
ECD_00447	ybbP	putative ABC transporter permease	Q	COG3127	Predicted ABC-type transport system involved in lysophospholipase L1 biosynthesis, permease component	0	0.305172	0.0798486	-0.124406	0.190007	0.559275	0.84662	0.517949	0.169597
ECD_00448	rhsD	Rhs protein with DUF4329 family putative toxin domain; putative neighboring cell growth inhibitor	R	COG3209	Uncharacterized conserved protein RhaS, contains 28 RHS repeats	0	0.610956	0.779858	0.62926	0.571713	0.553698	0.5717	0.270422	0.33551
ECD_00452	ylbG	predicted DNA-binding transcriptional regulator	X	COG2801	Transposase InsO and inactivated derivatives	0	0.0598645	-0.501678	-0.336424	-0.305008	-0.253423	-0.0722011	0.414246	0.220471
ECD_00453	mnmH	tRNA 2-selenouridine synthase, selenophosphate-dependent	J	COG2603	tRNA 2-selenouridine synthase SelU, contains rhodanese domain	0	-0.0271743	-0.253005	-0.0329731	-0.150645	-0.0884792	0.0267364	-0.065751	-0.156474
ECD_00456	allR	glyoxylate-inducible transcriptional repressor of all and gcl operons	K	COG1414	DNA-binding transcriptional regulator, IclR family	0	0.297438	0.0647161	0.0617961	0.133805	0.174964	0.264549	0.235576	0.114461
ECD_00462	allB	allantoinase	F	COG0044	Dihydroorotase or related cyclic amidohydrolase	0	0.670133	0.945912	1.09519	1.11221	0.778245	0.375055	0.383143	0.398375
ECD_00464	glxK	glycerate kinase II	G	COG1929	Glycerate kinase	0	0.208094	0.611219	0.515467	0.501741	0.295822	0.0514454	-0.0436743	0.0532548
ECD_00465	allE	S-ureidoglycine aminohydrolase	S	COG3257	Uncharacterized protein, possibly involved in glyoxylate utilization	0	-0.0284394	-0.0978309	0.0982895	0.0216691	-0.0788168	-0.362443	-0.164572	-0.466691
ECD_00466	allC	allantoate amidohydrolase	E	COG0624	Acetylornithine deacetylase/Succinyl-diaminopimelate desuccinylase or related deacylase	0	-0.277091	-0.448164	-0.276275	-0.35593	-0.380339	-0.391058	-0.239943	-0.472732
ECD_00469	yoeA	hypothetical protein	C	COG0074	Succinyl-CoA synthetase, alpha subunit	0	0.102742	0.285084	0.227652	0.0313184	0.110889	0.0729904	-0.137211	-0.395395
ECD_00472	purK	N5-carboxyaminoimidazole ribonucleotide synthase	F	COG0026	Phosphoribosylaminoimidazole carboxylase (NCAIR synthetase)	0	-2.50117	-3.31873	-1.23342	-1.47487	-1.4885	-1.46373	-1.46791	-0.663488
ECD_00473	purE	N5-carboxyaminoimidazole ribonucleotide mutase	F	COG0041	Phosphoribosylcarboxyaminoimidazole (NCAIR) mutase	0	-2.12378	-2.76283	-0.972169	-1.24496	-1.11798	-1.12829	-1.22361	-0.621946
ECD_00474	lpxH	UDP-2,3-diacylglucosamine pyrophosphohydrolase	M	COG2908	UDP-2, 3-diacylglucosamine pyrophosphatase LpxH	0	-0.565492	-0.78447	-0.441522	-0.528731	-0.594844	-0.312413	0.0145146	-0.0418741
ECD_00475	ppiB	peptidyl-prolyl cis-trans isomerase B (rotamase B)	O	COG0652	Peptidyl-prolyl cis-trans isomerase (rotamase) - cyclophilin family	0	0.564761	0.362362	0.533216	0.563242	0.603112	0.754494	0.569427	0.593422
ECD_00476	cysS	cysteinyl-tRNA synthetase	J	COG0215	Cysteinyl-tRNA synthetase	0	-0.247443	-0.879832	-0.60463	-0.725895	-0.538835	-0.200862	-0.0945219	-0.262856
ECD_00478	ybcJ	ribosome-associated protein; putative RNA-binding protein	J	COG2501	Ribosome-associated protein YbcJ, S4-like RNA binding protein	0	-0.342118	-0.341573	-0.34315	-0.310969	-0.0274043	0.0888405	-0.137201	0.0638783
ECD_00479	folD	bifunctional 5,10-methylene-tetrahydrofolate dehydrogenase/ 5,10-methylene-tetrahydrofolate cyclohydrolase	H	COG0190	5, 10-methylene-tetrahydrofolate dehydrogenase/Methenyl tetrahydrofolate cyclohydrolase	0	-0.564664	-0.821833	-0.61348	-0.656743	-0.519329	-0.38329	-0.425849	-0.256932
ECD_00486	intD	DLP12 prophage; putative phage integrase	LX	COG0582	Integrase	0	0.220243	0.155041	0.197069	0.326016	0.334498	0.510306	0.695688	0.725731
ECD_00491	ybcD	-	-	-	-	0	0.37327	0.343114	0.184245	0.106364	0.0905043	0.227357	0.22334	0.367831
ECD_00492	renD	predicted protein	-	-	-	0	0.596459	0.974257	0.655833	0.498272	0.317959	0.378226	0.518476	0.653824
ECD_00493	emrE	DLP12 prophage; multidrug resistance protein	V	COG2076	Multidrug transporter EmrE and related cation transporters	0	0.266165	0.395229	0.73175	0.765795	0.884067	0.662272	0.805229	0.616457
ECD_00495	ybcL	inactive polymorphonuclear leukocyte migration suppressor; DLP12 prophage; UPF0098 family secreted protein	R	COG1881	Uncharacterized conserved protein, phosphatidylethanolamine-binding protein (PEBP) family	0	-0.319065	-0.243823	0.0116764	0.172284	-0.149197	-0.592739	-0.493412	-0.242469
ECD_00506	essD	DLP12 prophage; putative phage lysis protein	EH	COG0028	Acetolactate synthase large subunit or other thiamine pyrophosphate-requiring enzyme	0	0.348507	0.150557	0.338464	0.254012	0.375995	0.674994	1.10288	1.66122
ECD_00507	rrrD	DLP12 prophage; putative lysozyme	M	COG3772	Phage-related lysozyme (muramidase), GH24 family	0	0.294516	0.127653	0.509395	0.440818	0.421398	0.714614	1.01521	1.43046
ECD_00508	rzpD	DLP12 prophage; putative murein endopeptidase	M	COG2843	Poly-gamma-glutamate biosynthesis protein CapA/YwtB (capsule formation), metallophosphatase superfamily	0	0.381592	0.154099	0.247395	0.320537	0.408972	0.552767	0.811417	0.958433
ECD_00509	borD	DLP12 prophage; putative lipoprotein	-	-	-	0	-0.125924	-0.596067	-0.166192	-0.290318	-0.544973	-0.433808	0.191418	0.0650641
ECD_00511	nohD	DLP12 prophage; DNA packaging protein	X	COG4220	Phage DNA packaging protein, Nu1 subunit of terminase	0	0.309205	0.245325	0.186456	0.364583	0.298989	0.314968	0.253055	0.27464
ECD_00512	-	-	-	-	-	0	0.413502	0.556706	0.363185	0.334316	0.356443	0.344309	0.183036	0.29085
ECD_00531	cusS	copper-sensing histidine kinase in two-component regulatory system with CusR	T	COG5002	Signal transduction histidine kinase	0	-0.926556	-1.26594	-0.54496	-0.409934	-0.23805	-0.0698181	-0.0296482	-0.0325784
ECD_00532	cusR	response regulator in two-component regulatory system with CusS	TK	COG0745	DNA-binding response regulator, OmpR family, contains REC and winged-helix (wHTH) domain	0	-0.790828	-0.998302	-0.309376	-0.413058	-0.334081	-0.19819	-0.294434	-0.126517
ECD_00533	cusC	copper/silver efflux system, outer membrane component	M	COG1538	Outer membrane protein TolC	0	0.0505504	-0.0100222	0.193237	0.147575	0.0163091	0.073075	0.0185904	0.396005
ECD_00534	cusF	periplasmic copper- and silver-binding protein	P	COG5569	Periplasmic Cu and Ag efflux protein CusF	0	-0.60905	-0.213657	0.0699126	0.112847	-0.0590541	0.0530931	0.105723	0.137966
ECD_00535	cusB	copper/silver efflux system, membrane fusion protein	MV	COG0845	Multidrug efflux pump subunit AcrA (membrane-fusion protein)	0	-1.04559	-0.45659	-0.142374	-0.152487	-0.183354	-0.114957	-0.225109	-0.355904
ECD_00536	cusA	copper/silver efflux system, membrane component	P	COG3696	Cu/Ag efflux pump CusA	0	-1.35488	-0.598809	-0.483757	-0.152335	0.0145869	-0.0444057	-0.306655	-0.483445
ECD_00537	pheP	phenylalanine transporter	E	COG1113	L-asparagine transporter and related permeases	0	-1.24521	-0.628107	-0.494049	-0.0755435	0.00704505	-0.181735	-0.390648	-0.509368
ECD_00538	ybdG	mechanosensitive channel protein, miniconductance	M	COG0668	Small-conductance mechanosensitive channel	0	-0.327814	-0.39388	-0.150864	-0.0664701	0.0426638	0.0107179	-0.0217882	-0.197179
ECD_00539	nfsB	dihydropteridine reductase, NAD(P)H-dependent, oxygen-insensitive	C	COG0778	Nitroreductase	0	-0.180668	-0.785721	-0.672709	-0.693744	-0.556084	-0.351239	-0.272332	-0.582553
ECD_00540	ybdF	DUF419 family protein	K	COG2315	Predicted DNA-binding protein with 멶ouble-wing?structural motif, MmcQ/YjbR family	0	0.231626	-0.163171	-0.138462	-0.0644321	-0.217924	-0.0590201	0.0782897	0.0345451
ECD_00541	ybdJ	DUF1158 family putative inner membrane protein	-	-	-	0	0.4677	0.62094	0.330232	0.566496	0.453593	0.0938129	-0.123908	0.121894
ECD_00542	ybdK	weak gamma-glutamyl:cysteine ligase	O	COG2170	Gamma-glutamyl:cysteine ligase YbdK, ATP-grasp superfamily	0	0.501236	0.761997	0.594716	0.851479	0.576166	-0.330793	-0.812441	-0.61213
ECD_00543	insJ-1	IS150 hypothetical protein	X	COG2963	Transposase and inactivated derivatives	0	0.626069	0.159302	0.170317	0.166598	0.0549331	0.254743	0.389172	0.43643
ECD_00544	insK-1	-	-	-	-	0	-0.380103	-0.530195	-0.363517	-0.227645	-0.266978	-0.124606	-0.0630169	0.133503
ECD_00545	insB-7	IS1 protein insB	X	COG1662	Transposase and inactivated derivatives, IS1 family	0	-0.768533	-0.130277	-0.315248	0.172169	0.236871	0.330669	0.696676	0.475279
ECD_00548	insL-3	IS186 hypothetical protein	X	COG3385	IS4 transposase	0	1.59226	1.95274	1.08517	0.617905	0.474342	0.278415	0.303865	0.397358
ECD_00549	entD	phosphopantetheinyltransferase component of enterobactin synthase multienzyme complex	Q	COG2977	4'-phosphopantetheinyl transferase EntD (siderophore biosynthesis)	0	-1.37511	-1.65706	-1.48115	-0.464749	1.02024	1.80229	2.41314	1.6647
ECD_00550	fepA	ferrienterobactin outer membrane transporter	P	COG4771	Outer membrane receptor for ferrienterochelin and colicins	0	-0.926418	-1.20655	-1.49852	-0.183221	1.20474	1.95758	2.35774	2.17062
ECD_00551	fes	enterobactin/ferrienterobactin esterase	P	COG2382	Enterochelin esterase or related enzyme	0	-0.549582	-0.962584	-0.925339	0.0990731	1.30534	1.94912	2.31779	1.25633
ECD_00552	ybdZ	stimulator of EntF adenylation activity, MbtH-like	S	COG3251	Uncharacterized conserved protein YbdZ, MbtH family	0	-1.44743	-1.70956	-1.95959	-0.544864	1.22133	1.98163	2.29371	1.24381
ECD_00553	entF	enterobactin synthase multienzyme complex component, ATP-dependent	Q	COG1020	Non-ribosomal peptide synthetase component F	0	-0.848262	-1.1284	-1.20433	-0.759578	0.739768	1.5304	1.70885	0.770275
ECD_00555	fepC	ferrienterobactin ABC transporter ATPase	PH	COG1120	ABC-type cobalamin/Fe3+-siderophores transport system, ATPase component	0	-0.811414	-1.16137	-1.30173	-0.460849	0.467742	0.837307	1.06021	0.904044
ECD_00556	fepG	iron-enterobactin ABC transporter permease	P	COG4779	ABC-type enterobactin transport system, permease component	0	-0.417602	-0.670545	-0.942069	-0.337886	0.497973	0.778325	0.786281	0.795848
ECD_00557	fepD	ferrienterobactin ABC transporter permease	P	COG0609	ABC-type Fe3+-siderophore transport system, permease component	0	-0.34817	-0.468659	-0.62942	-0.0260597	0.605812	0.806973	0.832841	0.932848
ECD_00558	entS	enterobactin exporter, iron-regulated	GEPR	COG0477	MFS family permease	0	-0.76548	-1.06285	-1.12343	-0.633558	0.108152	0.504385	0.786512	0.343915
ECD_00559	fepB	ferrienterobactin ABC transporter periplasmic binding protein	P	COG4592	ABC-type Fe2+-enterobactin transport system, periplasmic component	0	-0.549721	-0.872175	-0.668923	-0.0510868	0.655214	1.00715	1.19904	0.976703
ECD_00560	entC	isochorismate synthase 1	HQ	COG1169	Isochorismate synthase EntC	0	-0.731713	-1.00699	-1.23184	-0.454883	0.580307	1.25878	2.06632	1.17795
ECD_00561	entE	2,3-dihydroxybenzoate-AMP ligase component of enterobactin synthase multienzyme complex	Q	COG1021	Non-ribosomal peptide synthetase component E (peptide arylation enzyme)	0	-0.817014	-1.10278	-1.24758	-0.78306	0.447709	1.38109	2.15441	1.19236
ECD_00562	entB	isochorismatase	Q	COG1535	Isochorismate hydrolase	0	-0.560498	-0.881877	-0.952936	-0.732147	0.352892	1.24821	1.81393	0.820301
ECD_00563	entA	2,3-dihydro-2,3-dihydroxybenzoate dehydrogenase	IQR	COG1028	NAD(P)-dependent dehydrogenase, short-chain alcohol dehydrogenase family	0	-0.127746	-0.416934	-0.57861	-0.43399	0.342087	1.03746	1.48855	0.714733
ECD_00564	entH	enterobactin synthesis proofreading thioesterase	Q	COG2050	Acyl-coenzyme A thioesterase PaaI, contains HGG motif	0	-0.0930732	-0.311623	-0.471224	-0.380158	0.31322	0.972863	1.28782	0.670281
ECD_00565	cstA	-	-	-	-	0	-0.965655	-0.618169	-0.94407	-0.735337	-0.502146	-0.473824	-0.375345	-0.351265
ECD_00566	ybdD	DUF466 family protein	S	COG2879	Uncharacterized short protein YbdD, DUF466 family	0	-0.10978	-0.113459	-0.278946	-0.165182	-0.0142847	0.0444336	0.0741525	0.259474
ECD_00567	ybdH	putative oxidoreductase	C	COG0371	Glycerol dehydrogenase or related enzyme, iron-containing ADH family	0	2.34072	1.77218	2.85183	1.94254	0.935494	1.08854	0.827112	0.501533
ECD_00568	ybdL	methionine aminotransferase, PLP-dependent	E	COG0436	Aspartate/methionine/tyrosine aminotransferase	0	2.31953	1.63246	2.69072	1.78001	0.781124	1.13664	0.961525	0.423659
ECD_00573	dsbG	thiol:disulfide interchange protein, periplasmic	O	COG1651	Protein-disulfide isomerase	0	-0.0162929	-0.287758	0.0249963	0.0808496	-0.174525	-0.460303	-0.150856	-0.324221
ECD_00574	ahpC	alkyl hydroperoxide reductase, C22 subunit	V	COG0450	Alkyl hydroperoxide reductase subunit AhpC (peroxiredoxin)	0	0.25945	-0.360681	-0.052637	-0.04065	0.0962946	0.0874814	-0.15838	-0.282527
ECD_00575	ahpF	alkyl hydroperoxide reductase, F52a subunit, FAD/NAD(P)-binding	V	COG3634	Alkyl hydroperoxide reductase subunit AhpF	0	0.0830348	-0.127994	0.133005	0.044676	0.0666464	0.275402	0.238929	0.154801
ECD_00576	uspG	universal stress protein UP12	T	COG0589	Nucleotide-binding universal stress protein, UspA family	0	2.02167	1.47317	0.991584	0.874658	0.428532	-0.31196	-0.621621	-0.809245
ECD_00577	ybdR	putative Zn-dependent NAD(P)-binding oxidoreductase	ER	COG1063	Threonine dehydrogenase or related Zn-dependent dehydrogenase	0	0.493305	0.176717	0.116599	0.0207515	-0.133671	-0.370154	-0.344772	-0.328716
ECD_00578	rnk	regulator of nucleoside diphosphate kinase	K	COG0782	Transcription elongation factor, GreA/GreB family	0	-0.695677	-0.475121	-0.0919503	0.0638202	0.174483	0.355408	0.413855	0.551542
ECD_00579	rna	ribonuclease I	J	COG3719	Ribonuclease I	0	0.0164089	-0.233116	0.191564	0.224744	0.118988	0.00818873	-0.0273182	0.126186
ECD_00589	citA	sensory histidine kinase in two-component regulatory system with CitB	T	COG3290	Sensor histidine kinase regulating citrate/malate metabolism	0	0.220497	-0.0017585	0.129582	0.0512686	0.0132004	0.0237349	0.0962429	0.0921458
ECD_00590	citB	response regulator in two-component regulatory system with CitA	KT	COG4565	Response regulator of citrate/malate metabolism	0	0.305327	0.107068	0.36469	0.386289	0.325145	0.358501	0.247362	0.224716
ECD_00593	cspE	constitutive cold shock family transcription antitermination protein; negative regulator of cspA transcription; RNA melting protein; ssDNA-binding protein	K	COG1278	Cold shock protein, CspA family	0	0.723806	0.707004	0.612288	0.894779	0.809535	0.172143	-0.0495266	0.17325
ECD_00594	flc	fluoride efflux channel, dual topology membrane protein	DP	COG0239	Fluoride ion exporter CrcB/FEX, affects chromosome condensation	0	0.249087	0.153628	0.198644	0.348745	0.27891	0.150419	0.204224	0.36976
ECD_00595	ybeM	putative NAD(P)-binding amidase-type enzyme YbeM (C-N hydrolase family)	R	COG0388	Predicted amidohydrolase	0	1.28547	0.94204	0.993646	0.903666	0.593271	0.122986	-0.13113	0.0705401
ECD_00596	tatE	TatABCE protein translocation system subunit	U	COG1826	Sec-independent protein translocase protein TatA	0	0.109942	-0.285451	-0.157093	-0.0435786	-0.217305	-0.281234	-0.0988029	-0.0482613
ECD_00597	lipA	lipoate synthase	H	COG0320	Lipoate synthase	0	-0.303257	-0.305716	-0.382598	-0.258248	-0.141153	-0.0215353	-0.041762	-0.104655
ECD_00599	lipB	octanoyltransferase; octanoyl-[ACP]:protein N-octanoyltransferase	H	COG0321	Lipoate-protein ligase B	0	-0.607875	-0.72277	-0.252272	-0.268297	-0.359566	-0.45095	-0.194694	-0.358693
ECD_00600	ybeD	UPF0250 family protein	T	COG2921	Putative lipoic acid-binding regulatory protein	0	3.39637	3.31345	1.43539	0.775099	0.235378	-0.121785	-0.201406	-0.271372
ECD_00601	dacA	D-alanyl-D-alanine carboxypeptidase (penicillin-binding protein 5)	M	COG1686	D-alanyl-D-alanine carboxypeptidase	0	-0.616419	-0.714972	-0.406906	-0.445552	-0.389199	-0.11455	0.0167476	-0.072686
ECD_00602	rlpA	septal ring protein, suppressor of prc, minor lipoprotein	M	COG0797	Rare lipoprotein A, peptidoglycan hydrolase digesting \naked\" glycans, contains C-terminal SPOR domain"	0	-0.421317	-0.531264	-0.283605	-0.27687	-0.180334	-0.109403	-0.119879	-0.288377
ECD_00603	mrdB	cell wall shape-determining protein	D	COG0772	Bacterial cell division protein FtsW, lipid II flippase	0	-1.51794	-1.07393	-0.952574	-0.637989	-0.269922	-0.188233	-0.186911	-0.481407
ECD_00604	mrdA	penicillin-binding protein 2, transpeptidase involved in peptidoglycan synthesis	DM	COG0768	Cell division protein FtsI/penicillin-binding protein 2	0	-1.09292	-0.9386	-0.707183	-0.465786	-0.118315	0.192221	0.350547	0.291582
ECD_00605	rlmH	23S rRNA m(3)Psi1915 pseudouridine methyltransferase, SAM-dependent	J	COG1576	23S rRNA pseudoU1915 N3-methylase RlmH	0	-0.355842	-0.736164	-0.484146	-0.51596	-0.431025	-0.114225	-0.0422445	0.0770487
ECD_00606	rsfS	ribosomal silencing factor	J	COG0799	Ribosomal silencing factor RsfS, regulates association of 30S and 50S subunits	0	-0.290755	-0.822899	-0.597322	-0.586146	-0.52345	-0.235851	0.0186357	-0.0276695
ECD_00607	cobC	putative alpha-ribazole-5'-P phosphatase	G	COG0406	Broad specificity phosphatase PhoE	0	-0.901677	-0.524528	-0.419412	-0.0913078	0.0139493	0.131441	0.348757	0.214418
ECD_00608	nadD	nicotinic acid mononucleotide adenylyltransferase, NAD(P)-dependent	H	COG1057	Nicotinic acid mononucleotide adenylyltransferase	0	-0.965684	-0.565674	-0.297004	-0.0309626	0.0209498	0.0681667	0.195858	0.0882472
ECD_00609	holA	DNA polymerase III, delta subunit	L	COG1466	DNA polymerase III, delta subunit	0	-0.674307	-0.42588	-0.171369	-0.0602373	0.071635	0.114401	0.0310365	0.00768991
ECD_00610	lptE	LPS assembly OM complex LptDE, lipoprotein component	M	COG2980	Outer membrane lipoprotein LptE/RlpB (LPS assembly)	0	-0.0418319	0.0164366	0.0346747	0.174519	0.269941	0.240163	0.128718	0.0591629
ECD_00611	leuS	leucyl-tRNA synthetase	J	COG0495	Leucyl-tRNA synthetase	0	-0.155028	-0.160853	-0.0519496	0.0398555	0.161626	0.110648	-0.109128	-0.174795
ECD_00612	ybeL	DUF1451 family protein	R	COG2888	Predicted RNA-binding protein involved in translation, contains Zn-ribbon domain, DUF1610 family	0	0.871594	0.6769	0.720852	0.74191	0.363203	-0.216971	-0.354903	-0.349006
ECD_00617	rihA	ribonucleoside hydrolase 1	F	COG1957	Inosine-uridine nucleoside N-ribohydrolase	0	-0.511251	-0.598298	-0.439348	-0.418945	-0.301969	-0.229548	-0.165213	-0.288796
ECD_00618	gltL	-	-	-	-	0	-0.262569	-0.183707	-0.423663	-0.206028	-0.255574	-0.0647334	0.103531	0.46215
ECD_00619	insJ-2	IS150 hypothetical protein	X	COG2963	Transposase and inactivated derivatives	0	0.56082	0.0716606	0.146119	0.0787219	0.0263329	0.206397	0.378513	0.458747
ECD_00620	insK-2	IS150 putative transposase	X	COG2801	Transposase InsO and inactivated derivatives	0	0.486238	0.27609	0.281405	0.306403	0.251412	0.300757	0.403795	0.48584
ECD_00621	gltK	glutamate/aspartate ABC transporter permease	E	COG0765	ABC-type amino acid transport system, permease component	0	-1.89417	-1.3692	-1.54129	-1.04221	-0.777529	-0.738221	-0.434984	-0.693067
ECD_00622	gltJ	glutamate/aspartate ABC transporter permease	E	COG0765	ABC-type amino acid transport system, permease component	0	-1.58185	-1.11729	-1.21283	-0.949146	-0.766376	-0.68851	-0.543208	-0.677431
ECD_00623	gltI	glutamate/aspartate periplasmic binding protein	ET	COG0834	ABC-type amino acid transport/signal transduction system, periplasmic component/domain	0	-0.932906	-0.792368	-0.838307	-0.658878	-0.608105	-0.697041	-0.620508	-0.813535
ECD_00624	-	conserved hypothetical protein	R	COG3391	DNA-binding beta-propeller fold protein YncE	0	-0.0466495	-0.0164925	0.248975	0.263093	0.327405	0.282089	0.378492	0.417249
ECD_00625	lnt	apolipoprotein N-acyltransferase	M	COG0815	Apolipoprotein N-acyltransferase	0	-0.248007	0.473364	0.0184921	0.00819181	0.203644	0.230497	0.157343	0.18689
ECD_00626	ybeX	putative ion transport	P	COG4535	Mg2+ and Co2+ transporter CorC, contains CBS pair and CorC-HlyC domains	0	0.491811	0.773054	0.156517	-0.114086	-0.126093	-0.23641	-0.152718	-0.113289
ECD_00627	ybeY	ssRNA-specific endoribonuclease; 16S rRNA 3' end maturation and quality control co-endoribonuclease working with RNase R; rRNA transcription antitermination factor	J	COG0319	ssRNA-specific RNase YbeY, 16S rRNA maturation enzyme	0	1.21786	1.3573	0.498563	0.146444	-0.0488589	-0.370187	-0.477689	-0.369129
ECD_00628	ybeZ	heat shock protein, putative NTPase; PhoH-like protein	T	COG1702	Phosphate starvation-inducible protein PhoH, predicted ATPase	0	1.46689	1.40242	0.625148	0.328789	0.110715	-0.128141	-0.207761	-0.0672409
ECD_00629	miaB	tRNA-i(6)A37 methylthiotransferase	J	COG0621	tRNA A37 methylthiotransferase MiaB	0	0.135791	-0.467588	-0.253947	-0.351537	-0.253665	-0.194583	-0.281635	-0.439105
ECD_00630	ubiF	2-octaprenyl-3-methyl-6-methoxy-1,4-benzoquinol oxygenase	HC	COG0654	2-polyprenyl-6-methoxyphenol hydroxylase and related FAD-dependent oxidoreductases	0	0.429678	0.467794	0.358861	0.505157	0.48202	0.0613231	-0.369261	-0.251234
ECD_00631	asnB	asparagine synthetase B	E	COG0367	Asparagine synthetase B (glutamine-hydrolyzing)	0	0.0441127	-0.45757	-0.0795166	-0.250891	-0.224763	0.0075635	0.523979	0.161194
ECD_00632	umpH	UMP phosphatase	F	COG0647	Ribonucleotide monophosphatase NagD, HAD superfamily	0	0.209576	-0.15132	-0.0978784	-0.170504	-0.134518	0.145996	0.382242	0.32416
ECD_00633	nagC	N-acetylglucosamine-inducible nag divergent operon transcriptional repressor	K	COG1846	DNA-binding transcriptional regulator, MarR family	0	-0.0440932	-0.377275	-0.409726	-0.444157	-0.499228	-0.449898	-0.396275	-0.354398
ECD_00634	nagA	N-acetylglucosamine-6-phosphate deacetylase	G	COG1820	N-acetylglucosamine-6-phosphate deacetylase	0	0.252405	0.134883	0.273694	0.266127	0.22635	0.206256	0.206522	0.0720273
ECD_00635	nagB	glucosamine-6-phosphate deaminase	G	COG0363	6-phosphogluconolactonase/Glucosamine-6-phosphate isomerase/deaminase	0	0.34149	0.22153	0.245235	0.331866	0.0825755	-0.268677	-0.245321	-0.471209
ECD_00636	nagE	N-acetyl glucosamine specific PTS enzyme IIC, IIB, and IIA components	G	COG1263	Phosphotransferase system IIC components, glucose/maltose/N-acetylglucosamine-specific	0	-0.276469	-0.237179	-0.188743	-0.363191	-0.527339	-0.755054	-0.721885	-0.604866
ECD_00637	glnS	glutamyl-tRNA synthetase	J	COG0008	Glutamyl- or glutaminyl-tRNA synthetase	0	0.694242	0.488371	-0.0158108	-0.152206	-0.0877623	-0.0240381	0.0132783	-0.248682
ECD_00638	chiP	chitoporin, uptake of chitosugars	-	-	-	0	0.135145	-0.0550521	0.0575757	-0.0710322	-0.230903	-0.170716	0.0608804	6.50678
ECD_00639	chiQ	chitosugar-induced verified lipoprotein	-	-	-	0	0.498798	0.306109	0.351212	0.314987	0.508273	-0.0446892	-0.0608894	5.97637
ECD_00640	fur	ferric iron uptake regulon transcriptional repressor; autorepressor	P	COG0735	Fe2+ or Zn2+ uptake regulation protein	0	0.00288743	-0.110388	-0.101601	0.213051	0.264222	0.21754	0.369536	0.412895
ECD_00641	fldA	flavodoxin 1	C	COG0716	Flavodoxin	0	-0.188029	-0.443756	-0.0343644	-0.0177475	0.000347514	0.135433	0.203157	0.303091
ECD_00642	ybfE	LexA-regulated protein, CopB family	-	-	-	0	-0.16596	-0.777874	-0.241923	-0.403886	-0.243645	0.0478214	0.313326	0.398774
ECD_00643	ybfF	acyl-CoA esterase	HR	COG0596	Pimeloyl-ACP methyl ester carboxylesterase	0	-0.242171	-0.571678	-0.276329	-0.280923	-0.180462	-0.186261	0.00324381	-0.0756187
ECD_00644	seqA	negative modulator of initiation of replication	L	COG3057	Negative regulator of replication initiation	0	-0.146188	-0.145578	-0.0354028	0.0875065	0.14882	0.275194	0.294495	0.216984
ECD_00645	pgm	phosphoglucomutase	G	COG0033	Phosphoglucomutase	0	-0.402487	-0.321062	-0.280551	-0.238604	-0.0653737	0.0369738	-0.101949	-0.21658
ECD_00648	potE	putrescine/proton symporter: putrescine/ornithine antiporter	E	COG0531	Amino acid transporter	0	0.920492	0.455886	0.757038	0.692799	0.631135	0.311457	0.202016	0.0943739
ECD_00651	kdpE	response regulator in two-component regulatory system with KdpD	TK	COG0745	DNA-binding response regulator, OmpR family, contains REC and winged-helix (wHTH) domain	0	0.613736	0.555011	0.420882	0.336741	0.331383	0.312384	0.15332	0.304889
ECD_00652	kdpD	fused sensory histidine kinase in two-component regulatory system with KdpE: signal sensing protein	T	COG2205	K+-sensing histidine kinase KdpD	0	0.575445	0.248759	0.335196	0.295009	0.418839	0.440936	0.199915	0.225265
ECD_00653	kdpC	potassium translocating ATPase, subunit C	P	COG2156	K+-transporting ATPase, c chain	0	0.399851	0.243647	0.351787	0.327221	0.565729	0.662876	0.448807	0.168102
ECD_00654	kdpB	potassium translocating ATPase, subunit B	P	COG2216	High-affinity K+ transport system, ATPase chain B	0	0.228688	0.0799029	0.155457	0.244392	0.407906	0.588044	0.418461	0.0517484
ECD_00657	ybfA	DUF2517 family protein	-	-	-	0	2.19419	2.08454	2.36504	2.80238	2.88749	3.21888	3.29604	2.90955
ECD_00658	rhsC	Rhs protein with putative toxin domain; putative neighboring cell growth inhibitor	R	COG3209	Uncharacterized conserved protein RhaS, contains 28 RHS repeats	0	0.354753	0.425021	0.340424	0.250737	0.276323	0.259584	0.137084	0.157596
ECD_00660	rhsO	conserved protein, rhs-like protein	R	COG3209	Uncharacterized conserved protein RhaS, contains 28 RHS repeats	0	0.529498	0.639387	0.587899	0.554748	0.526261	0.429467	0.229702	0.354551
ECD_00667	ybgA	DUF1722 family protein	S	COG3272	Uncharacterized conserved protein YbgA, DUF1722 family	0	0.0267289	0.599623	0.660654	0.750931	0.303785	-0.280655	-0.495625	-0.470884
ECD_00668	phr	deoxyribodipyrimidine photolyase, FAD-binding	L	COG0415	Deoxyribodipyrimidine photolyase	0	-0.207344	0.446116	0.338669	0.386299	0.182204	-0.203523	-0.296546	-0.298145
ECD_00669	dtpD	dipeptide and tripeptide permease D	E	COG3104	Dipeptide/tripeptide permease	0	0.916825	0.0582946	0.533803	0.380147	0.27243	0.269005	0.308126	0.239326
ECD_00670	ybgI	NIF3 family metal-binding protein	H	COG0327	Putative GTP cyclohydrolase 1 type 2, NIF3 family	0	0.740383	0.309914	0.146857	0.0638642	0.0873873	0.101857	0.232283	0.128716
ECD_00671	ybgJ	putative allophanate hydrolase, subunit 1	E	COG2049	Allophanate hydrolase subunit 1	0	0.680039	0.296902	0.129361	0.0764503	0.103194	0.0736611	-0.0131282	-0.0659837
ECD_00672	ybgK	putative allophanate hydrolase, subunit 2	E	COG1984	Allophanate hydrolase subunit 2	0	0.6752	0.418636	0.142489	0.131687	0.150196	0.124447	0.077847	-0.0380198
ECD_00673	ybgL	UPF0271 family protein	R	COG1540	Lactam utilization protein B (function unknown)	0	0.640696	0.49258	0.131472	0.12143	0.187298	0.315402	0.187138	0.268045
ECD_00674	nei	endonuclease VIII and 5-formyluracil/5-hydroxymethyluracil DNA glycosylase	L	COG0266	Formamidopyrimidine-DNA glycosylase	0	0.305079	0.371682	0.197112	0.302202	0.299212	0.36852	0.605526	0.541103
ECD_00679	ybgD	putative fimbrial-like adhesin protein	N	COG3539	Pilin (type 1 fimbria component protein)	0	-0.967963	-0.44837	-0.117421	0.187701	0.403837	0.341927	0.164037	0.463833
ECD_00680	gltA	citrate synthase	C	COG0372	Citrate synthase	0	0.448492	0.472778	0.712476	0.57108	0.431683	0.579044	0.868882	0.585784
ECD_00681	sdhC	succinate dehydrogenase, membrane subunit, binds cytochrome b556	C	COG2009	Succinate dehydrogenase/fumarate reductase, cytochrome b subunit	0	0.114576	0.155022	0.498018	0.42992	0.455341	0.466266	0.519037	0.782993
ECD_00682	sdhD	succinate dehydrogenase, membrane subunit, binds cytochrome b556	C	COG2142	Succinate dehydrogenase, hydrophobic anchor subunit	0	0.0509036	0.272003	0.56307	0.515669	0.531911	0.560508	0.794421	0.829693
ECD_00683	sdhA	succinate dehydrogenase, flavoprotein subunit	C	COG1053	Succinate dehydrogenase/fumarate reductase, flavoprotein subunit	0	-0.255762	0.0914032	0.335168	0.324371	0.38075	0.432534	0.401162	0.546018
ECD_00684	sdhB	succinate dehydrogenase, FeS subunit	C	COG0479	Succinate dehydrogenase/fumarate reductase, Fe-S protein subunit	0	-0.347825	-0.094061	0.173781	0.245397	0.3379	0.340775	0.317801	0.510283
ECD_00685	sucA	2-oxoglutarate decarboxylase, thiamine triphosphate-binding	C	COG0567	2-oxoglutarate dehydrogenase complex, dehydrogenase (E1) component, and related enzymes	0	-0.712289	-0.235896	0.0315842	0.201391	0.395451	0.392655	0.321287	0.276635
ECD_00686	sucB	dihydrolipoyltranssuccinase	C	COG0508	Pyruvate/2-oxoglutarate dehydrogenase complex, dihydrolipoamide acyltransferase (E2) component	0	-0.79972	-0.425468	-0.0830953	0.18989	0.367103	0.332323	0.318654	0.183896
ECD_00687	sucC	succinyl-CoA synthetase, beta subunit	C	COG0045	Succinyl-CoA synthetase, beta subunit	0	-0.887326	-0.610651	-0.132899	0.0806246	0.258158	0.251756	0.231816	0.143047
ECD_00688	sucD	succinyl-CoA synthetase, NAD(P)-binding, alpha subunit	C	COG0074	Succinyl-CoA synthetase, alpha subunit	0	-0.897781	-0.771031	-0.198693	0.0411197	0.21802	0.186598	0.210646	0.136182
ECD_00689	mngR	transcriptional repressor for the mannosyl-D-glycerate catabolic operon	K	COG2188	DNA-binding transcriptional regulator, GntR family	0	-0.0935885	-0.626926	-0.212516	-0.135366	-0.220646	-0.479166	-0.549998	-0.718526
ECD_00691	mngB	alpha-mannosidase	G	COG0383	Alpha-mannosidase	0	0.145306	-0.0562517	0.23463	0.237635	0.186725	0.0913904	0.141313	0.0555757
ECD_00692	cydA	cytochrome d terminal oxidase, subunit I	C	COG1271	Cytochrome bd-type quinol oxidase, subunit 1	0	-0.146483	-0.199512	0.0680004	-0.0472571	-0.246111	-0.415475	-0.367971	-0.588944
ECD_00693	cydB	cytochrome d terminal oxidase, subunit II	C	COG1294	Cytochrome bd-type quinol oxidase, subunit 2	0	0.0850612	-0.0679145	0.0470539	0.000177104	-0.0906026	-0.247908	-0.39172	-0.59447
ECD_00694	cydX	cytochrome d (bd-I) ubiquinol oxidase subunit X	S	COG4890	Predicted outer membrane lipoprotein	0	0.188391	0.00144463	0.0584354	0.165733	-0.0347868	-0.284049	-0.115332	-0.48316
ECD_00695	ybgE	putative inner membrane protein in cydABX-ybgE operon	S	COG3790	Predicted membrane protein, encoded in cydAB operon	0	0.0327306	0.0780883	0.112371	0.16446	0.114473	-0.0411316	-0.185411	-0.312176
ECD_00696	ybgC	acyl-CoA thioester hydrolase	I	COG0824	Acyl-CoA thioesterase FadM	0	-0.234602	-0.499012	-0.157315	-0.136052	-0.00937498	0.204202	0.421216	0.193793
ECD_00697	tolQ	membrane spanning protein in TolA-TolQ-TolR complex	U	COG0811	Biopolymer transport protein ExbB/TolQ	0	-0.478543	-0.840083	-0.343305	-0.270042	-0.166451	0.106801	0.26334	0.0854988
ECD_00698	tolR	membrane spanning protein in TolA-TolQ-TolR complex	U	COG0848	Biopolymer transport protein ExbD	0	-0.304712	-0.669789	-0.298162	-0.3126	-0.212778	0.0540663	0.206592	0.249197
ECD_00699	tolA	membrane anchored protein in TolA-TolQ-TolR complex	M	COG3064	Membrane protein involved in colicin uptake	0	-0.243305	-0.286417	-0.169059	0.00719672	0.205909	0.357097	0.35418	0.433581
ECD_00700	tolB	periplasmic protein	U	COG0823	Periplasmic component of the Tol biopolymer transport system	0	-0.281167	-0.364193	-0.136334	-0.0490093	0.000358649	0.101966	0.227367	0.211687
ECD_00701	pal	peptidoglycan-associated outer membrane lipoprotein	M	COG2885	Outer membrane protein OmpA and related peptidoglycan-associated (lipo)proteins	0	-0.405651	-0.176142	0.155746	0.261467	0.130961	0.145048	0.289088	0.548584
ECD_00702	ybgF	periplasmic TolA-binding protein	R	COG1729	Periplasmic TolA-binding protein (function unknown)	0	-0.415877	-0.0169091	-0.0460802	0.103895	0.163081	0.203089	0.191288	0.38204
ECD_00703	nadA	quinolinate synthase, subunit A	H	COG0379	Quinolinate synthase	0	0.24703	-0.392926	0.308612	-0.0188213	-0.121839	-0.0113608	0.317654	0.0116542
ECD_00704	pnuC	nicotinamide riboside transporter	H	COG3201	Nicotinamide riboside transporter PnuC	0	0.631381	0.104746	0.337965	0.236762	0.0183329	-0.117418	0.131784	0.00666534
ECD_00705	zitB	zinc efflux system	P	COG1230	Co/Zn/Cd efflux system component	0	0.331064	0.215878	0.265554	0.430446	0.310694	-0.152189	-0.405931	-0.477602
ECD_00706	ybgS	putative periplasmic protein	-	-	-	0	1.66067	1.6096	1.28802	1.18582	0.713209	-0.0586168	-0.409763	-0.321736
ECD_00707	aroG	3-deoxy-D-arabino-heptulosonate-7-phosphate synthase, phenylalanine repressible	E	COG0722	3-deoxy-D-arabino-heptulosonate 7-phosphate (DAHP) synthase	0	0.0886725	-0.0418306	-0.404177	-0.467312	-0.587724	-0.540663	-0.169168	0.276584
ECD_00708	gpmA	phosphoglyceromutase 1	G	COG0588	Phosphoglycerate mutase (BPG-dependent)	0	0.0698985	-0.288372	-0.0503865	0.0187782	-0.0844845	-0.147392	0.237419	-0.0576903
ECD_00725	ybhC	acyl-CoA thioesterase, lipoprotein	GI	COG4677	Pectin methylesterase and related acyl-CoA thioesterases	0	-0.42281	-0.631192	-0.257243	-0.344898	-0.191236	-0.0196583	0.271495	0.109539
ECD_00740	ybhB	kinase inhibitor homolog, UPF0098 family	R	COG1881	Uncharacterized conserved protein, phosphatidylethanolamine-binding protein (PEBP) family	0	0.338743	0.101461	0.254186	0.442351	0.367247	0.271022	0.134135	0.111069
ECD_00741	bioA	7,8-diaminopelargonic acid synthase, PLP-dependent	H	COG0161	Adenosylmethionine-8-amino-7-oxononanoate aminotransferase	0	0.628918	0.140409	0.131831	0.975782	1.03575	1.25719	1.07304	0.567557
ECD_00742	bioB	biotin synthase	H	COG0502	Biotin synthase or related enzyme	0	0.285173	-0.328924	0.0400913	0.851595	0.832931	1.02607	1.03541	0.604733
ECD_00743	bioF	8-amino-7-oxononanoate synthase	H	COG0156	7-keto-8-aminopelargonate synthetase or related enzyme	0	-0.0946361	-0.242472	-0.161637	0.755536	0.90339	1.08586	0.882678	0.462735
ECD_00744	bioC	malonyl-ACP O-methyltransferase, SAM-dependent	H	COG2226	Ubiquinone/menaquinone biosynthesis C-methylase UbiE	0	-0.401498	-0.132467	-0.329713	0.735824	0.968507	1.1958	0.976655	0.400565
ECD_00745	bioD	dethiobiotin synthetase	H	COG0132	Dethiobiotin synthetase	0	-0.546542	-0.20603	-0.293547	0.712936	0.919621	1.11973	1.00198	0.4345
ECD_00746	uvrB	exision nuclease of nucleotide excision repair, DNA damage recognition component	L	COG0556	Excinuclease UvrABC helicase subunit UvrB	0	0.589952	0.400019	0.371792	0.458219	0.514997	0.410313	0.296761	0.155211
ECD_00747	ybhK	putative CofD superfamily transferase	HG	COG0391	Archaeal 2-phospho-L-lactate transferase/Bacterial gluconeogenesis factor, CofD/UPF0052 family	0	0.183535	-0.243387	-0.164949	-0.202475	-0.136507	-0.00691918	-0.0871633	-0.0396865
ECD_00748	moaA	molybdopterin biosynthesis protein A	H	COG2896	Molybdenum cofactor biosynthesis enzyme MoaA	0	0.725692	0.191424	0.367943	0.353022	0.48643	0.579583	0.238523	0.202896
ECD_00749	moaB	inactive molybdopterin adenylyltransferase	H	COG0521	Molybdopterin biosynthesis enzyme MoaB	0	1.00515	0.150218	0.431592	0.240946	0.368499	0.505706	0.30365	0.30828
ECD_00750	moaC	molybdopterin biosynthesis, protein C	H	COG0315	Molybdenum cofactor biosynthesis enzyme	0	0.819294	0.240435	0.420843	0.263981	0.437032	0.527967	0.161853	0.363646
ECD_00751	moaD	molybdopterin synthase, small subunit	H	COG1977	Molybdopterin converting factor, small subunit	0	0.791428	0.257651	0.380379	0.264472	0.412223	0.527676	0.0700067	0.387
ECD_00752	moaE	molybdopterin synthase, large subunit	H	COG0314	Molybdopterin synthase catalytic subunit	0	0.606463	0.241215	0.421605	0.41468	0.584333	0.651372	0.328724	0.629027
ECD_00753	ybhL	putative acetate transporter; BAX Inhibitor-1 family inner membrane protein	R	COG0670	Integral membrane protein, interacts with FtsH	0	0.612017	0.506309	0.417245	0.619281	0.39014	-0.0843004	-0.0309723	-0.13583
ECD_00755	ybhN	UPF0104 family inner membrane protein	S	COG0392	Uncharacterized membrane protein YbhN, UPF0104 family	0	0.440992	0.526917	0.710209	0.694679	0.398344	-0.316145	-0.612626	-0.488709
ECD_00756	clsB	cardiolipin synthase 2	I	COG1502	Phosphatidylserine/phosphatidylglycerophosphate/cardiolipin synthase or related enzyme	0	0.945113	1.073	0.774312	0.866165	0.623735	-0.0973053	-0.561032	-0.424204
ECD_00757	ybhP	endo/exonuclease/phosphatase family protein	R	COG3568	Metal-dependent hydrolase, endonuclease/exonuclease/phosphatase family	0	0.934802	0.881567	0.837271	0.874831	0.540517	-0.168564	-0.591773	-0.499599
ECD_00758	ybhQ	inner membrane protein	-	-	-	0	-0.71886	-1.40217	-0.903256	-0.657308	-0.464154	-0.611173	-0.93475	-0.703139
ECD_00759	ybhR	putative ABC transporter permease	V	COG0842	ABC-type multidrug transport system, permease component	0	-0.636434	-0.123519	0.131758	0.588805	0.728163	0.434322	0.0838683	-0.396178
ECD_00760	ybhS	putative ABC transporter permease	V	COG0842	ABC-type multidrug transport system, permease component	0	-0.394814	0.248452	0.345247	0.647311	0.706944	0.570218	0.167274	-0.223209
ECD_00761	ybhF	putative ABC transporter ATPase	V	COG1131	ABC-type multidrug transport system, ATPase component	0	-0.0835831	0.374874	0.401789	0.653287	0.687994	0.518921	0.195929	-0.215016
ECD_00762	ybhG	putative membrane fusion protein (MFP) component of efflux pump, membrane anchor	MV	COG0845	Multidrug efflux pump subunit AcrA (membrane-fusion protein)	0	0.449795	0.556908	0.487776	0.741757	0.77946	0.576847	0.193497	-0.351179
ECD_00763	ybiH	DUF1956 domain-containing tetR family putative transcriptional regulator	K	COG1309	DNA-binding transcriptional regulator, AcrR family	0	0.484789	0.408992	0.604501	0.853871	0.949722	0.754466	0.403679	-0.443184
ECD_00765	ybiA	DUF1768 family protein	O	COG3236	Predicted NAD-dependent protein-ADP-ribosyltransferase YbiA, DUF1768 family	0	-0.454351	-0.129995	-0.22893	0.13059	0.261954	0.26312	0.0446225	0.0575731
ECD_00766	dinG	ATP-dependent DNA helicase	L	COG1199	Rad3-related DNA helicase	0	-0.504119	-0.356276	-0.59683	-0.209662	0.0723632	0.0529157	-0.0870094	-0.200853
ECD_00767	ybiB	putative family 3 glycosyltransferase	E	COG0547	Anthranilate phosphoribosyltransferase	0	0.29418	0.0735009	0.151038	0.0652813	-0.04174	-0.318388	-0.407141	-0.401247
ECD_00768	ybiC	putative dehydrogenase	C	COG2055	Malate/lactate/ureidoglycolate dehydrogenase, LDH2 family	0	0.0148124	-0.192048	0.143147	0.170051	0.213789	0.161085	0.2076	0.187583
ECD_00769	ybiJ	DUF1471 family putative periplasmic protein	-	-	-	0	1.55454	1.5895	1.29189	1.70047	1.80557	1.36766	2.21901	2.75945
ECD_00770	ybiI	DksA-type zinc finger protein	J	COG1734	RNA polymerase-binding transcription factor DksA	0	1.06442	1.13779	0.999993	1.19332	1.0022	0.274994	-0.192234	0.071596
ECD_00773	mcbA	colanic acid mucoidy stimulation protein	M	COG2866	Murein tripeptide amidase MpaA	0	0.876631	0.976931	1.04266	1.54593	1.54123	0.906331	0.633698	0.829463
ECD_00774	rlmF	23S rRNA m(6)A1618 methyltransferase, SAM-dependent	J	COG3129	23S rRNA A1618 N6-methylase RlmF	0	0.584678	-0.0832843	-0.0675302	-0.146149	-0.0915103	-0.0485967	-0.312326	-0.487462
ECD_00775	ybiO	mechanosensitive channel protein, intermediate conductance	M	COG0668	Small-conductance mechanosensitive channel	0	0.534081	0.83884	0.813585	0.896608	0.73705	0.0699063	-0.478791	-0.366873
ECD_00776	glnQ	glutamine transporter subunit	E	COG1126	ABC-type polar amino acid transport system, ATPase component	0	-0.671449	-0.758498	-0.546452	-0.632281	-0.593552	-0.506172	-0.462374	-0.234911
ECD_00777	glnP	glutamine transporter subunit	E	COG0765	ABC-type amino acid transport system, permease component	0	-0.462877	-0.616973	-0.45892	-0.539886	-0.505095	-0.364956	-0.333495	-0.088733
ECD_00778	glnH	glutamine transporter subunit	ET	COG0834	ABC-type amino acid transport/signal transduction system, periplasmic component/domain	0	-0.13655	-0.576458	-0.614025	-0.862591	-0.925446	-0.890007	-0.704233	-0.415229
ECD_00779	dps	Fe-binding and storage protein; stress-inducible DNA-binding protein	PV	COG0783	DNA-binding ferritin-like protein (oxidative damage protectant)	0	0.374978	0.222145	0.613509	0.731108	0.0769408	-1.01747	-1.53783	-1.52821
ECD_00781	ompX	outer membrane protein X	M	COG3637	Opacity protein and related surface antigens	0	1.10376	1.78501	1.95464	2.0795	1.81648	1.63014	1.31156	1.62264
ECD_00782	opgE	OPG biosynthetic transmembrane phosphoethanolamine transferase	M	COG2194	Phosphoethanolamine transferase for periplasmic glucans (OPG), alkaline phosphatase superfamily	0	-1.03293	-0.995395	-0.517416	-0.299574	-0.182232	-0.0666578	0.0956722	0.229714
ECD_00784	mntR	Mn(2+)-responsive manganese regulon transcriptional regulator	K	COG1321	Mn-dependent transcriptional regulator, DtxR family	0	0.262616	-0.141245	-0.242022	-0.26332	-0.143938	0.0295625	0.122009	0.109251
ECD_00785	ybiR	putative transporter	P	COG1055	Na+/H+ antiporter NhaD or related arsenite permease	0	-0.375637	-0.453615	-0.37505	-0.346005	-0.154001	-0.118469	-0.117043	-0.171349
ECD_00786	ldtB	L,D-transpeptidase linking Lpp to murein	M	COG1376	Lipoprotein-anchoring transpeptidase ErfK/SrfK	0	0.276863	-0.00714646	0.0803668	0.125635	0.0599805	0.169555	0.422591	0.23319
ECD_00787	ybiT	ABC-F family putative regulatory ATPase	R	COG0488	ATPase components of ABC transporters with duplicated ATPase domains	0	-0.683212	-0.552896	-0.390092	-0.332516	-0.237057	-0.178409	-0.246739	-0.439768
ECD_00788	ybiU	DUF1479 family protein	Q	COG5285	Ectoine hydroxylase-related dioxygenase, phytanoyl-CoA dioxygenase (PhyH) family	0	0.516276	0.12488	0.271303	0.276143	0.362013	0.305455	0.0797625	-0.0188373
ECD_00789	ybiV	sugar phosphatase; fructose-1-P/ribose-5-P/glucose-6-P phosphatase	HR	COG0561	Hydroxymethylpyrimidine pyrophosphatase and other HAD family phosphatases	0	0.0797226	-0.67453	0.0929205	0.102886	0.15151	0.0618821	0.0900239	-0.34427
ECD_00792	fsaA	fructose-6-phosphate aldolase 1	G	COG0176	Transaldolase	0	0.389028	0.179122	0.235823	0.16493	0.14979	0.166745	0.0635072	-0.157121
ECD_00793	moeB	molybdopterin synthase sulfurylase	H	COG0476	Molybdopterin or thiamine biosynthesis adenylyltransferase	0	0.389969	0.129215	-0.0266692	0.0143881	0.134497	0.147064	-0.0999841	0.0680987
ECD_00794	moeA	molybdopterin molybdenumtransferase; molybdopterin biosynthesis protein	H	COG0303	Molybdopterin biosynthesis enzyme	0	0.409051	0.0581753	0.0277076	0.0327891	0.117747	0.189485	0.0337733	0.0644829
ECD_00795	iaaA	Isoaspartyl peptidase	E	COG1446	Isoaspartyl peptidase or L-asparaginase, Ntn-hydrolase superfamily	0	0.0352504	0.0443276	0.300743	0.48612	0.540531	0.901013	0.741058	0.449587
ECD_00796	gsiA	glutathione ABC transporter ATPase	Q	COG4172	ABC-type microcin C transport system, duplicated ATPase component YejF	0	-0.362458	-0.176932	-0.0983447	0.156707	0.28626	0.605383	0.377089	0.177135
ECD_00797	gsiB	glutathione ABC transporter periplasmic binding protein	E	COG0747	ABC-type transport system, periplasmic component	0	-0.883529	-0.351941	-0.412112	-0.000902008	0.167108	0.297186	0.0198089	-0.186962
ECD_00798	gsiC	glutathione ABC transporter permease	EP	COG0601	ABC-type dipeptide/oligopeptide/nickel transport system, permease component	0	-1.13841	-0.580736	-0.563907	-0.0954544	0.143701	0.270936	0.0872669	-0.1149
ECD_00799	gsiD	glutathione ABC transporter permease	EP	COG1173	ABC-type dipeptide/oligopeptide/nickel transport system, permease component	0	-1.1482	-0.597785	-0.65551	-0.0557423	0.195185	0.351053	0.314223	0.21633
ECD_00802	rimO	ribosomal protein S12 methylthiotransferase	J	COG0621	tRNA A37 methylthiotransferase MiaB	0	-1.07564	-1.61288	-0.895705	-1.10208	-1.0882	-0.928934	-0.43632	-0.689014
ECD_00803	bssR	repressor of biofilm formation by indole transport regulation	-	-	-	0	0.918122	0.936729	1.32933	1.72747	1.67775	0.981767	-0.221269	0.723403
ECD_00804	yliI	soluble aldose sugar dehydrogenase	G	COG2133	Glucose/arabinose dehydrogenase, beta-propeller fold	0	0.567635	0.439427	0.630918	0.711198	0.615654	0.230534	-0.331783	-0.156575
ECD_00805	gstB	glutathione S-transferase	O	COG0625	Glutathione S-transferase	0	-0.406313	-1.08932	-0.731513	-0.922443	-0.989011	-1.02482	-0.795521	-0.930785
ECD_00806	dacC	D-alanyl-D-alanine carboxypeptidase; penicillin-binding protein 6a	M	COG1686	D-alanyl-D-alanine carboxypeptidase	0	0.880378	0.966256	1.04113	1.00318	0.587487	0.125924	0.114266	0.153498
ECD_00807	deoR	deoxyribose-5-phosphate-inducible deoxyribose operon transcriptional repressor; repressor of nupG and tsx	KG	COG1349	DNA-binding transcriptional regulator of sugar metabolism, DeoR/GlpR family	0	-0.138119	-0.409768	-0.269161	-0.30608	-0.357237	-0.494807	-0.525365	-0.551684
ECD_00808	ybjG	undecaprenyl pyrophosphate phosphatase	I	COG0671	Membrane-associated phospholipid phosphatase	0	0.36719	0.077972	0.114726	-0.199111	-0.571764	-0.915444	-1.05493	-1.20687
ECD_00809	mdfA	multidrug efflux system protein	GEPR	COG0477	MFS family permease	0	0.120409	-0.0510828	0.259715	0.0991503	-0.235853	-0.579362	-0.518836	-0.428946
ECD_00810	ybjH	uncharacterized protein	ET	COG0834	ABC-type amino acid transport/signal transduction system, periplasmic component/domain	0	-0.179733	-0.263142	-0.03684	0.183946	0.24495	0.31931	0.583791	0.262368
ECD_00811	ybjI	5-amino-6-(5-phospho-D-ribitylamino)uracil phosphatase; pyrimidine phosphatase; riboflavin synthesis	HR	COG0561	Hydroxymethylpyrimidine pyrophosphatase and other HAD family phosphatases	0	-0.101499	-0.360106	-0.0636753	0.0836342	0.145227	0.207249	0.40701	0.22424
ECD_00812	ybjJ	putative drug efflux MFS transporter, inner membrane protein	G	COG0738	Fucose permease	0	-0.110721	-0.267795	-0.0397647	0.0845215	0.245905	0.38125	0.469197	0.153188
ECD_00813	rcdA	transcriptional regulator of csgD and ybiJI; autoregulator	K	COG3226	DNA-binding transcriptional regulator YbjK	0	-0.288446	-0.488994	-0.0991937	0.190458	0.403187	0.407498	0.657504	0.382101
ECD_00814	-	conserved hypothetical protein	G	COG3507	Beta-xylosidase	0	0.12668	0.353996	0.338994	0.563509	0.278897	-0.10809	0.0610905	0.17356
ECD_00816	-	conserved hypothetical protein	-	-	-	0	0.245387	-0.0823082	0.149494	0.0441564	-0.0389349	0.0983218	0.578265	1.5857
ECD_00817	-	Repressor protein	X	COG2932	Phage repressor protein C, contains Cro/C1-type HTH and peptisase s24 domains	0	0.262978	-0.241753	-0.0266379	-0.108642	-0.0851549	0.285988	0.53248	0.705121
ECD_00828	-	conserved hypothetical protein	-	-	-	0	0.492626	0.251981	0.690834	0.562945	0.212689	-0.0509138	0.235109	0.289735
ECD_00831	-	retron EC86 RNA-directed DNA polymerase-like protein	X	COG3344	Retron-type reverse transcriptase	0	-1.10124	-0.716215	-0.540098	-0.667483	-0.762424	-0.67043	-0.0232761	0.282027
ECD_00845	-	hypothetical protein	X	COG5301	Phage-related tail fibre protein	0	0.312244	0.361695	0.425264	0.416159	0.295937	0.273169	0.270176	0.163447
ECD_00852	ybjL	putative transporter	P	COG0569	Trk K+ transport system, NAD-binding component	0	0.00683793	0.113036	0.282514	0.444062	0.415659	0.182237	0.0263829	0.262182
ECD_00853	ybjM	inner membrane protein	-	-	-	0	0.301563	0.251	0.377665	0.178335	-0.0547908	-0.282308	-0.250466	-0.212757
ECD_00855	ybjC	DUF1418 family protein	-	-	-	0	-0.0752517	-0.447783	-0.27363	-0.0882749	0.0196832	-0.0198513	-0.0180977	0.0029383
ECD_00856	nfsA	nitroreductase A, NADPH-dependent, FMN-dependent	C	COG0778	Nitroreductase	0	-0.27817	-0.824373	-0.461764	-0.442546	-0.342772	-0.279619	-0.29558	-0.251574
ECD_00857	rimK	ribosomal protein S6 modification protein	HJ	COG0189	Glutathione synthase/RimK-type ligase, ATP-grasp superfamily	0	-0.102277	-0.312324	-0.200326	-0.234431	-0.127409	-0.136728	-0.191088	-0.208401
ECD_00858	ybjN	negative regulator of motility; multicopy suppressor of coaA(Ts)	TK	COG0745	DNA-binding response regulator, OmpR family, contains REC and winged-helix (wHTH) domain	0	-0.540555	-0.526647	-0.379943	-0.216724	-0.0380899	0.104663	0.184938	-0.218664
ECD_00859	potF	putrescine ABC transporter periplasmic binding protein	E	COG0687	Spermidine/putrescine-binding periplasmic protein	0	0.313449	0.350025	-0.25668	-0.276558	-0.443843	-0.497309	-0.366575	-0.502168
ECD_00860	potG	putrescine ABC transporter ATPase	E	COG3842	ABC-type Fe3+/spermidine/putrescine transport systems, ATPase components	0	0.260732	0.220736	-0.255281	-0.293521	-0.293526	-0.238996	-0.111925	-0.219933
ECD_00861	potH	putrescine ABC transporter permease	E	COG1176	ABC-type spermidine/putrescine transport system, permease component I	0	-0.0808553	0.193468	-0.36653	-0.197926	-0.108492	-0.00550307	0.0738248	-0.0737781
ECD_00862	potI	putrescine ABC transporter permease	E	COG1177	ABC-type spermidine/putrescine transport system, permease component II	0	-0.0903839	0.184911	-0.443074	-0.17898	-0.0978916	-0.109986	0.0633415	-0.157447
ECD_00863	ybjO	DUF2593 family inner membrane protein	-	-	-	0	0.141642	-0.0265157	-0.172667	-0.160182	-0.201901	-0.0227623	0.12872	0.0772194
ECD_00864	rlmC	23S rRNA m(5)U747 methyltransferase, SAM-dependent	J	COG2265	tRNA/tmRNA/rRNA uracil-C5-methylase, TrmA/RlmC/RlmD family	0	-0.10887	-0.384685	-0.0105792	-0.0150676	0.0371901	0.0273152	-0.0709392	-0.123074
ECD_00865	artJ	arginine ABC transporter periplasmic binding protein	ET	COG0834	ABC-type amino acid transport/signal transduction system, periplasmic component/domain	0	3.03181	1.65554	1.3849	0.702827	0.326762	1.10222	1.42932	1.36602
ECD_00866	artM	arginine ABC transporter permease	E	COG4160	ABC-type arginine/histidine transport system, permease component	0	-0.20328	0.272894	-0.151184	0.186332	0.332333	0.365505	0.368261	0.420695
ECD_00867	artQ	arginine ABC transporter permease	E	COG4215	ABC-type arginine transport system, permease component	0	0.1529	0.497179	0.126179	0.154766	0.242964	0.38169	0.235777	0.344053
ECD_00868	artI	arginine transporter subunit	ET	COG0834	ABC-type amino acid transport/signal transduction system, periplasmic component/domain	0	0.744407	0.675968	0.189615	0.238865	0.217394	0.235615	0.344122	0.29024
ECD_00869	artP	arginine ABC transporter ATPase	E	COG4161	ABC-type arginine transport system, ATPase component	0	0.958949	0.790273	0.459834	0.448208	0.377871	0.47977	0.516991	0.497922
ECD_00870	ybjP	lipoprotein	E	COG0174	Glutamine synthetase	0	0.897038	0.843357	1.06153	0.954338	0.494877	-0.250209	-0.523279	-0.8261
ECD_00871	ybjQ	UPF0145 family protein	S	COG0393	Uncharacterized conserved protein YbjQ, UPF0145 family	0	1.19814	1.05441	0.810575	0.835735	0.563542	0.204036	-0.0403079	0.0671717
ECD_00872	amiD	1,6-anhydro-N-acetylmuramyl-L-alanine amidase, Zn-dependent; OM lipoprotein	M	COG3023	N-acetyl-anhydromuramyl-L-alanine amidase AmpD	0	1.07161	1.0482	0.851886	0.796799	0.681772	0.287635	-0.0868575	0.0902242
ECD_00873	ybjS	putative NAD(P)H-dependent oxidoreductase	M	COG0451	Nucleoside-diphosphate-sugar epimerase	0	-0.481578	-0.789992	-0.372256	-0.453413	-0.285497	-0.153387	-0.0265789	-0.168611
ECD_00874	ybjT	putative NAD-dependent oxidoreductase	R	COG0702	Uncharacterized conserved protein YbjT, contains NAD(P)-binding and DUF2867 domains	0	-0.216864	-0.481539	-0.364913	-0.299415	-0.132548	-0.11818	-0.291268	-0.375118
ECD_00875	ltaE	L-allo-threonine aldolase, PLP-dependent	E	COG2008	Threonine aldolase	0	0.0552883	-0.250702	-0.0873906	-0.14878	-0.0683335	-0.218593	-0.539455	-0.456198
ECD_00876	poxB	pyruvate dehydrogenase, thiamine triphosphate-binding, FAD-binding	EH	COG0028	Acetolactate synthase large subunit or other thiamine pyrophosphate-requiring enzyme	0	0.553487	0.348259	0.462174	0.585407	0.438775	-0.26989	-0.960742	-0.765516
ECD_00877	hcr	HCP oxidoreductase, NADH-dependent	C	COG1018	Ferredoxin-NADP reductase	0	0.784402	0.494446	0.583255	0.546985	0.643443	0.721015	0.478357	0.274703
ECD_00879	ybjE	putative transporter	S	COG2431	Uncharacterized membrane protein YbjE, DUF340 family	0	-1.12731	-1.44236	-0.664019	-0.67928	-0.523713	-0.468693	-0.0948717	-0.163965
ECD_00880	aqpZ	aquaporin Z	G	COG0580	Glycerol uptake facilitator and related aquaporins (Major Intrinsic Protein Family)	0	0.55892	0.602739	0.53573	0.509918	0.148057	-0.355489	-0.330161	0.24459
ECD_00881	ybjD	putative OLD family ATP-dependent endonuclease; DUF2813 family protein	L	COG3593	Predicted ATP-dependent endonuclease of the OLD family, contains P-loop ATPase and TOPRIM domains	0	0.430598	0.21644	0.0551851	0.0912497	-0.0163824	-0.318073	-0.468465	-0.481821
ECD_00882	ybjX	DUF535 family protein	S	COG2990	Uncharacterized protein VirK/YbjX	0	1.18157	0.809758	1.51849	1.46844	1.181	0.998854	0.620802	0.64803
ECD_00883	macA	macrolide transporter membrane fusion protein (MFP) component	MV	COG0845	Multidrug efflux pump subunit AcrA (membrane-fusion protein)	0	-0.04617	-0.118957	-0.212474	-0.147551	0.00522472	0.0148676	-0.0339589	0.0491749
ECD_00884	macB	macrolide ABC transporter peremase/ATPase	V	COG0577	ABC-type antimicrobial peptide transport system, permease component	0	-0.0715418	-0.0461263	-0.357177	-0.177452	-0.0222074	0.00504073	-0.057027	-0.00659194
ECD_00885	cspD	inhibitor of DNA replication, cold shock protein homolog	K	COG1278	Cold shock protein, CspA family	0	0.0525815	-0.461169	-0.258978	-0.241889	-0.227031	-0.326565	-0.594342	-0.285464
ECD_00886	clpS	regulatory protein for ClpA substrate specificity	O	COG2127	ATP-dependent Clp protease adapter protein ClpS	0	0.551815	0.337124	0.247693	0.249376	0.13191	-0.0158558	0.160013	0.457597
ECD_00887	clpA	ATPase and specificity subunit of ClpA-ClpP ATP-dependent serine protease, chaperone activity	O	COG0542	ATP-dependent Clp protease ATP-binding subunit ClpA	0	1.04364	0.800523	0.439792	0.331122	0.328829	0.285769	0.176643	0.242455
ECD_00888	infA	translation initiation factor IF-1	J	COG0361	Translation initiation factor IF-1	0	0.134522	-0.0444645	0.0123081	0.067646	0.0623105	0.23089	0.360096	0.513021
ECD_00889	aat	leucyl/phenylalanyl-tRNA-protein transferase	O	COG2360	Leu/Phe-tRNA-protein transferase	0	-0.330762	-0.441286	-0.031059	0.0333387	0.106231	0.17993	0.370926	0.211111
ECD_00890	cydC	glutathione/cysteine ABC transporter export permease/ATPase	CO	COG4987	ABC-type transport system involved in cytochrome bd biosynthesis, fused ATPase and permease components	0	-0.632596	-0.58225	-0.631097	-0.303348	0.00625965	0.0979842	-0.0118795	-0.175527
ECD_00891	cydD	glutathione/cysteine ABC transporter export permease/ATPase	CO	COG4988	ABC-type transport system involved in cytochrome bd biosynthesis, ATPase and permease components	0	-0.541905	-0.807705	-0.425071	-0.338251	-0.0819411	0.0223536	-0.107505	-0.299178
ECD_00892	trxB	thioredoxin reductase, FAD/NAD(P)-binding	O	COG0492	Thioredoxin reductase	0	-0.202383	-0.804379	-0.458983	-0.587911	-0.44777	-0.162776	0.0322551	-0.165783
ECD_00893	lrp	leucine-responsive global transcriptional regulator	K	COG1522	DNA-binding transcriptional regulator, Lrp family	0	-0.587457	-0.9589	-0.783391	-0.636243	-0.655793	-0.589555	-0.234672	-0.594342
ECD_00894	ftsK	DNA translocase at septal ring sorting daughter chromsomes	P	COG1178	ABC-type Fe3+ transport system, permease component	0	-0.329669	-0.211076	-0.370586	-0.0841149	0.12153	0.153328	0.1531	0.0142172
ECD_00895	lolA	lipoprotein chaperone	M	COG2834	Outer membrane lipoprotein-sorting protein	0	-0.219422	-0.0232876	-0.297481	0.0342469	0.10688	0.135085	0.199725	-0.0181626
ECD_00896	rarA	recombination intermediate processing DNA-dependent ATPase	L	COG2256	Replication-associated recombination protein RarA (DNA-dependent ATPase)	0	-0.377003	-0.207864	-0.389265	-0.162826	-0.059204	-0.0115918	0.100227	-0.118019
ECD_00897	serS	seryl-tRNA synthetase	J	COG0172	Seryl-tRNA synthetase	0	0.477155	0.30204	0.0471143	0.143316	0.229947	0.411432	0.410978	0.604835
ECD_00898	dmsA	dimethyl sulfoxide reductase, anaerobic, subunit A	C	COG0243	Anaerobic selenocysteine-containing dehydrogenase	0	1.43676	1.30932	1.20354	0.873325	0.647978	0.548017	0.427281	0.312204
ECD_00899	dmsB	dimethyl sulfoxide reductase, anaerobic, subunit B	C	COG0437	Fe-S-cluster-containing dehydrogenase component	0	1.35429	1.44241	1.09289	0.98309	0.784843	0.585424	0.536439	0.337849
ECD_00900	dmsC	dimethyl sulfoxide reductase, anaerobic, subunit C	C	COG3302	DMSO reductase anchor subunit	0	1.00635	1.11859	0.805196	0.709698	0.594841	0.422637	0.239142	0.144646
ECD_00901	ycaC	putative isochorismatase family hydrolase	HR	COG1335	Nicotinamidase-related amidase	0	0.398375	-0.229351	0.241987	0.0198777	-0.486061	-1.47465	-1.94056	-1.75062
ECD_00902	ycaD	putative MFS transporter, inner membrane protein	GEPR	COG0477	MFS family permease	0	0.180044	-0.186121	0.365488	0.487569	0.591458	0.523882	0.719854	0.64497
ECD_00906	pflA	pyruvate formate-lyase 1-activating enzyme; [formate-C-acetyltransferase 1]-activating enzyme; PFL activase	O	COG1180	Pyruvate-formate lyase-activating enzyme	0	0.257102	0.342396	0.456166	0.540078	0.506068	0.410482	0.426862	0.392519
ECD_00907	pflB	formate C-acetyltransferase 1, anaerobic; pyruvate formate-lyase 1	C	COG1882	Pyruvate-formate lyase	0	-0.305033	-0.363554	-0.14924	-0.0446951	-0.0307593	-0.163251	-0.227865	-0.443822
ECD_00908	focA	formate channel	P	COG2116	Formate/nitrite transporter FocA, FNT family	0	-0.0379281	0.184411	0.528221	0.652783	0.470634	0.239053	-0.0552389	0.0574126
ECD_00909	ycaO	ribosomal protein S12 methylthiotransferase accessory factor	J	COG1944	Ribosomal protein S12 methylthiotransferase accessory factor YcaO	0	-1.23857	-1.31017	-0.978372	-0.911144	-0.791721	-0.663167	-0.454596	-0.843981
ECD_00910	ycaP	UPF0702 family putative inner membrane protein	S	COG2323	Uncharacterized membrane protein YcaP, DUF421 family	0	0.267484	0.399638	0.534136	0.583514	0.261664	-0.204954	-0.460665	-0.237707
ECD_00911	serC	3-phosphoserine/phosphohydroxythreonine aminotransferase	HE	COG1932	Phosphoserine aminotransferase	0	-0.894443	-1.20562	-0.540548	-0.546877	-0.545862	-0.565707	-0.391366	-0.386221
ECD_00912	aroA	5-enolpyruvylshikimate-3-phosphate synthetase	E	COG0128	5-enolpyruvylshikimate-3-phosphate synthase	0	-1.04948	-1.17009	-0.5062	-0.494611	-0.442987	-0.175103	0.113485	0.0432194
ECD_00914	cmk	cytidylate kinase	F	COG0283	Cytidylate kinase	0	0.326392	-0.271621	0.260491	0.277886	0.205542	0.191986	0.0537836	-0.238638
ECD_00915	rpsA	30S ribosomal subunit protein S1	J	COG0539	Ribosomal protein S1	0	-0.710133	-0.878762	-0.654594	-0.487796	-0.330525	-0.195369	-0.0739698	-0.342245
ECD_00916	ihfB	integration host factor (IHF), DNA-binding protein, beta subunit	L	COG0776	Bacterial nucleoid DNA-binding protein	0	0.706221	0.385767	0.492162	0.468331	0.235757	0.0341157	0.177121	0.117556
ECD_00917	ycaI	ComEC family inner membrane protein	R	COG0658	Predicted membrane metal-binding protein	0	-0.39601	-0.243385	-0.41549	-0.120573	0.05872	-0.0613988	-0.131101	0.0912159
ECD_00918	msbA	lipid ABC transporter permease/ATPase	V	COG1132	ABC-type multidrug transport system, ATPase and permease component	0	-0.456164	-0.682646	-0.683694	-0.561034	-0.368952	-0.203337	-0.157771	-0.528704
ECD_00919	lpxK	lipid A 4'kinase	M	COG1663	Tetraacyldisaccharide-1-P 4'-kinase	0	-0.313553	-0.253152	-0.407889	-0.278926	-0.202217	-0.129926	-0.232477	-0.214776
ECD_00920	ycaQ	DUF1006 family protein with C-terminal wHTH domain	R	COG3214	Uncharacterized conserved protein YcaQ, contains winged helix DNA-binding domain	0	-0.379	-0.398474	-0.350086	-0.233709	-0.139034	-0.0998641	-0.148079	-0.242007
ECD_00921	ycaR	peroxide and acid resistance protein, UPF0434 family	S	COG2835	Uncharacterized conserved protein YbaR, Trm112 family	0	0.0799326	-0.241202	-0.14106	-0.143863	-0.220604	-0.0687725	0.165705	0.151232
ECD_00922	kdsB	3-deoxy-manno-octulosonate cytidylyltransferase	M	COG1212	CMP-2-keto-3-deoxyoctulosonic acid synthetase	0	-0.0615875	-0.418208	-0.212781	-0.240697	-0.16755	-0.0856232	0.0301446	0.034825
ECD_00923	ycbJ	protein kinase-like domain protein	R	COG3173	Predicted kinase, aminoglycoside phosphotransferase (APT) family	0	0.136564	0.0194355	-0.00196364	0.204022	0.118085	-0.183075	-0.383019	-0.6285
ECD_00924	elyC	envelope biogenesis factor; DUF218 superfamily protein	R	COG1434	Uncharacterized SAM-binding protein YcdF, DUF218 family	0	-0.641293	-0.972741	-0.596361	-0.582419	-0.488748	-0.613014	-0.405355	-0.510514
ECD_00925	smtA	putative S-adenosyl-L-methionine-dependent methyltransferase	H	COG2227	2-polyprenyl-3-methyl-5-hydroxy-6-metoxy-1, 4-benzoquinol methylase	0	0.0679742	-0.259086	-0.237824	-0.253387	-0.113134	0.0469145	0.167663	0.0608983
ECD_00926	mukF	chromosome condensin MukBEF, kleisin-like subunit, binds calcium	D	COG3006	Chromosome condensin MukBEF complex, kleisin-like MukF subunit	0	-0.477663	-0.684863	-0.494057	-0.540734	-0.385262	-0.238188	-0.245627	-0.234296
ECD_00927	mukE	chromosome condensin MukBEF, MukE localization factor	D	COG3095	Chromosome condensin MukBEF, MukE localization factor	0	-0.430272	-0.514836	-0.514939	-0.367764	-0.195092	-0.0682459	-0.123835	-0.142998
ECD_00928	mukB	chromosome condensin MukBEF, ATPase and DNA-binding subunit	D	COG3096	Chromosome condensin MukBEF, ATPase and DNA-binding subunit MukB [Escherichia coli str. K-12 substr. MG1655	0	-0.522187	-0.557494	-0.659431	-0.363233	-0.0602592	-0.0757367	-0.175152	-0.294839
ECD_00929	ldtD	murein L,D-transpeptidase	M	COG2989	Murein L, D-transpeptidase YcbB/YkuD	0	0.831974	1.06512	0.989679	1.34749	1.30181	1.01216	0.776195	0.572117
ECD_00930	ycbK	M15A protease-related family periplasmic protein	S	COG3108	Uncharacterized conserved protein YcbK, DUF882 family	0	-0.747946	-1.28997	-0.886667	-0.653402	-0.39439	-0.103808	-0.0623706	0.334915
ECD_00931	ycbL	putative metal-binding enzyme	R	COG0491	Glyoxylase or a related metal-dependent hydrolase, beta-lactamase superfamily II	0	-0.870885	-1.22304	-0.952882	-0.620593	-0.337846	-0.0424203	-0.0639704	0.336886
ECD_00932	aspC	aspartate aminotransferase, PLP-dependent	E	COG1448	Aspartate/tyrosine/aromatic aminotransferase	0	-0.998399	-1.16241	-0.706183	-0.69092	-0.629085	-0.577007	-0.439631	-0.461605
ECD_00933	ompF	outer membrane porin 1a (Ia;b;F)	M	COG3203	Outer membrane protein (porin)	0	-1.19508	-1.14034	-0.491099	-0.685175	-0.860731	-0.821607	-0.426436	-0.352681
ECD_00934	asnS	asparaginyl tRNA synthetase	J	COG0017	Aspartyl/asparaginyl-tRNA synthetase	0	-0.187089	-0.352447	-0.246299	-0.270449	-0.137166	-0.0488411	-0.141808	-0.150132
ECD_00935	pncB	nicotinate phosphoribosyltransferase	H	COG1488	Nicotinic acid phosphoribosyltransferase	0	-0.159608	-0.649812	-0.20373	-0.279135	-0.289274	-0.262485	-0.340021	-0.42234
ECD_00936	pepN	aminopeptidase N	E	COG0308	Aminopeptidase N	0	-0.164227	-0.311387	-0.318352	-0.195874	-0.156209	-0.23164	-0.126322	-0.313058
ECD_00937	ssuB	aliphatic sulfonate ABC transporter ATPase	P	COG1116	ABC-type nitrate/sulfonate/bicarbonate transport system, ATPase component	0	-0.466082	-0.697336	-0.938238	-0.904006	-0.611131	-0.342493	-0.664158	-0.982975
ECD_00938	ssuC	aliphatic sulfonate ABC transporter permease	P	COG0600	ABC-type nitrate/sulfonate/bicarbonate transport system, permease component	0	-0.957544	-1.34348	-1.50463	-1.5099	-1.16934	-0.650888	-1.02144	-1.95359
ECD_00939	ssuD	alkanesulfonate monooxygenase, FMNH(2)-dependent	HR	COG2141	Flavin-dependent oxidoreductase, luciferase family (includes alkanesulfonate monooxygenase SsuD and methylene tetrahydromethanopterin reductase)	0	-1.17377	-1.5506	-1.77008	-1.79087	-1.39672	-0.666055	-1.05913	-2.04947
ECD_00940	ssuA	aliphatic sulfonate ABC transporter periplasmic binding protein	P	COG0715	ABC-type nitrate/sulfonate/bicarbonate transport system, periplasmic component	0	-1.98596	-2.22952	-2.24217	-2.2357	-1.74162	-0.8839	-1.12674	-2.57293
ECD_00947	ycbV	putative fimbrial-like adhesin protein	N	COG3539	Pilin (type 1 fimbria component protein)	0	-0.0969553	-0.0366095	0.232392	0.263919	0.206142	0.0789625	0.254501	0.183329
ECD_00948	ycbF	putative periplasmic pilin chaperone	W	COG3121	P pilus assembly protein, chaperone PapD	0	0.0463448	-0.0365639	0.0572952	0.00993745	0.050259	0.0759899	0.0837184	0.138181
ECD_00949	pyrD	dihydro-orotate oxidase, FMN-linked	F	COG0167	Dihydroorotate dehydrogenase	0	-2.11396	-2.32252	-1.38255	-1.44649	-1.4025	-1.13226	-0.644778	-0.616752
ECD_00950	zapC	FtsZ stabilizer	C	COG1622	Heme/copper-type cytochrome/quinol oxidase, subunit 2	0	0.238569	-0.0668168	0.149106	-0.301582	-0.754895	-0.798594	-0.200501	-0.29391
ECD_00951	ycbX	6-N-hydroxylaminopurine detoxification oxidoreductase	C	COG0633	Ferredoxin	0	-0.357701	-0.734941	-0.908627	-0.839104	-0.682142	-0.499749	-0.260003	-0.575693
ECD_00952	rlmL	23S rRNA m(2)G2445 and m(7)G2069 methyltransferases, SAM-dependent	J	COG0116	23S rRNA G2445 N2-methylase RlmL	0	-0.10132	-0.645892	-0.200162	-0.219969	-0.0651502	0.0107989	-0.0575004	-0.150762
ECD_00953	uup	replication regulatory ABC-F family DNA-binding ATPase	R	COG0488	ATPase components of ABC transporters with duplicated ATPase domains	0	-0.258723	-0.339374	-0.193574	0.066594	0.210532	0.17837	0.286804	0.189886
ECD_00954	pqiA	paraquat-inducible, SoxRS-regulated inner membrane protein	S	COG2995	Uncharacterized paraquat-inducible protein A	0	-0.0863979	0.243293	0.33433	0.600201	0.693513	0.494772	0.192457	0.270528
ECD_00955	pqiB	paraquat-inducible, SoxRS-regulated MCE domain protein	M	COG1463	ABC-type transporter Mla maintaining outer membrane lipid asymmetry, periplasmic component MlaD	0	-0.0624317	0.0924433	0.300072	0.532591	0.629888	0.554895	0.367107	0.40525
ECD_00956	pqiC	DUF330 family putative lipoprotein	S	COG3009	Uncharacterized lipoprotein YmbA	0	0.0545001	0.153137	0.311216	0.609373	0.707903	0.516589	0.214778	0.385431
ECD_00957	rmf	ribosome modulation factor	J	COG3130	Ribosome modulation factor	0	0.211405	0.12693	0.276028	0.338124	0.436077	0.297637	0.0403186	0.0204159
ECD_00958	fabA	beta-hydroxydecanoyl thioester dehydrase	I	COG0764	3-hydroxymyristoyl/3-hydroxydecanoyl-(acyl carrier protein) dehydratase	0	-0.309664	-0.442615	-0.774033	-0.519977	-0.438943	-0.415085	-0.350698	-0.193385
ECD_00959	ycbZ	putative peptidase	O	COG1067	Predicted ATP-dependent protease	0	-0.310628	-0.240091	-0.257354	-0.0119394	0.025032	-0.204512	-0.23992	-0.192177
ECD_00960	matP	Ter macrodomain organizer matS-binding protein	L	COG3120	Macrodomain Ter protein organizer, MatP/YcbG family	0	0.174304	-0.0342443	-0.0673946	0.146299	0.0284556	-0.129408	-0.00957714	-0.0627033
ECD_00961	ompA	outer membrane protein A (3a;II*;G;d)	M	COG2885	Outer membrane protein OmpA and related peptidoglycan-associated (lipo)proteins	0	0.693008	1.47301	2.08757	2.03192	1.45499	1.08847	0.469414	0.747475
ECD_00962	sulA	SOS cell division inhibitor	D	COG5404	Cell division inhibitor SulA, prevents FtsZ ring assembly	0	0.0966536	-0.112802	-0.210754	-0.0516881	-0.0168086	-0.0130579	0.350999	0.467086
ECD_00963	sxy	CRP-S-dependent promoter expression factor	K	COG3070	Transcriptional regulator of competence genes, TfoX/Sxy family	0	0.156	0.0464713	0.0339858	0.0942744	-0.058197	-0.0710646	0.247715	0.250513
ECD_00964	yccS	putative transporter, FUSC superfamily inner membrane protein	S	COG1289	Uncharacterized membrane protein YccC	0	-0.100436	-0.262962	-0.0563174	-0.0448366	0.0278436	-0.0342043	-0.00918698	-0.145521
ECD_00965	yccF	DUF307 family inner membrane protein	S	COG3304	Uncharacterized membrane protein YccF, DUF307 family	0	-0.542476	-0.957797	-0.402797	-0.473073	-0.518732	-0.552354	-0.451002	-0.810283
ECD_00966	helD	DNA helicase IV	L	COG0210	Superfamily I DNA or RNA helicase	0	0.331297	0.0152987	-0.0050323	0.0593491	0.0965018	-0.0246653	-0.175329	-0.176933
ECD_00967	mgsA	methylglyoxal synthase	G	COG1803	Methylglyoxal synthase	0	0.0869023	0.0433926	-0.0270033	-0.0478837	0.122962	0.21193	0.0437318	0.00711066
ECD_00969	yccU	putative CoA-binding protein	R	COG1832	Predicted CoA-binding protein	0	0.58557	0.757448	0.57845	0.67828	0.477597	0.000618414	-0.292047	-0.217888
ECD_00970	hspQ	heat shock protein involved in degradation of mutant DnaA; hemimethylated oriC DNA-binding protein	O	COG3785	Heat shock protein HspQ	0	2.17188	2.22117	1.14378	0.816682	0.515537	0.0640541	-0.272241	-0.176673
ECD_00971	rlmI	23S rRNA m(5)C1962 methyltransferase, SAM-dependent	J	COG1092	23S rRNA G2069 N7-methylase RlmK or C1962 C5-methylase RlmI	0	-0.586806	-1.3176	-0.899174	-0.940045	-0.874663	-0.756941	-0.525436	-0.860423
ECD_00972	yccX	weak acylphosphatase	C	COG1254	Acylphosphatase	0	0.858424	0.79958	0.580982	0.529396	0.339549	0.0740981	-0.0888905	0.13506
ECD_00973	tusE	mnm(5)-s(2)U34-tRNA 2-thiolation sulfurtransferase	P	COG2920	Sulfur relay (sulfurtransferase) protein, DsrC/TusE family	0	0.370847	0.0663546	0.245309	0.497945	0.710441	0.982547	0.878257	0.358659
ECD_00974	yccA	Modulator of FtsH protease, inner membrane protein	R	COG0670	Integral membrane protein, interacts with FtsH	0	0.716188	0.0418856	0.477305	0.734176	0.86083	1.16824	0.997221	0.59695
ECD_00978	hyaD	hydrogenase 1 maturation protease	C	COG0680	Ni, Fe-hydrogenase maturation factor	0	0.334287	0.159648	0.152303	0.279286	0.302164	0.228884	0.0889747	-0.0147963
ECD_00979	hyaE	putative HyaA chaperone	O	COG1999	Cytochrome oxidase Cu insertion factor, SCO1/SenC/PrrC family	0	0.205492	0.0387439	0.127908	0.280281	0.250404	0.243441	0.112119	0.232777
ECD_00980	hyaF	hydrogenase-1 protein nickel incorporation factor	C	COG1773	Rubredoxin	0	0.108962	-0.0775271	0.0574944	0.194679	0.259008	0.233336	0.0159367	0.0655453
ECD_00981	cbdA	cytochrome bd-II oxidase, subunit I	C	COG1271	Cytochrome bd-type quinol oxidase, subunit 1	0	-0.0845686	-0.109762	-0.0511561	0.089187	0.265317	0.213103	0.117185	-0.131613
ECD_00982	cbdB	cytochrome bd-II oxidase, subunit II	C	COG1294	Cytochrome bd-type quinol oxidase, subunit 2	0	0.0134301	0.0557217	0.0654793	0.24564	0.417395	0.380115	0.0853404	-0.118705
ECD_00983	appA	phosphoanhydride phosphorylase	-	-	-	0	0.341244	-0.134079	0.172114	0.20316	0.29863	0.206815	-0.000626918	-0.213195
ECD_00984	etk	tyrosine-protein kinase, role in O-antigen capsule formation	D	COG0489	Chromosome partitioning ATPase, Mrp family, contains Fe-S cluster	0	0.318784	0.312688	0.421255	0.529591	0.510545	0.404973	0.415942	0.378711
ECD_00985	etp	O-antigen capsule forming protein-tyrosine-phosphatase; Etk-P dephosphorylase	T	COG0394	Protein-tyrosine-phosphatase	0	0.470002	0.476361	0.857251	0.805604	0.853936	0.678485	0.667232	0.559439
ECD_00990	gfcA	O-antigen capsule production threonine-rich inner membrane protein	-	-	-	0	0.982168	0.939745	1.0454	1.00913	0.752502	0.338725	0.220895	0.296074
ECD_00992	cspG	cold shock protein homolog, cold-inducible	K	COG1278	Cold shock protein, CspA family	0	-2.22256	-1.03493	-2.31832	-1.40419	-0.430782	-0.0297271	0.723362	1.89389
ECD_00994	gnsA	putative phosphatidylethanolamine synthesis regulator	NW	COG3170	Tfp pilus assembly protein FimV	0	0.597097	0.452299	0.743898	0.903451	0.936143	1.03403	1.35316	1.39768
ECD_00997	torT	periplasmic sensory protein associated with the TorRS two-component regulatory system	G	COG1879	ABC-type sugar transport system, periplasmic component, contains N-terminal xre family HTH domain	0	0.241162	0.313753	0.201252	0.255609	0.367368	0.331074	0.0963194	0.211565
ECD_00998	torR	response regulator in two-component regulatory system with TorS	TK	COG0745	DNA-binding response regulator, OmpR family, contains REC and winged-helix (wHTH) domain	0	-0.181421	-0.974312	-0.126842	-0.183969	-0.211138	-0.241915	-0.207888	-0.282606
ECD_01000	torA	trimethylamine N-oxide (TMAO) reductase I, catalytic subunit	C	COG0243	Anaerobic selenocysteine-containing dehydrogenase	0	0.450741	0.231053	0.28044	0.237359	0.295388	0.270858	0.102204	0.181818
ECD_01001	torD	TorA-maturation chaperone	O	COG3381	Cytoplasmic chaperone TorD involved in molybdoenzyme TorA maturation	0	0.0837144	-0.0507743	-0.0335052	0.0156384	0.17793	0.120682	-0.0320788	0.00143367
ECD_01002	cbpM	modulator of CbpA co-chaperone	K	COG0789	DNA-binding transcriptional regulator, MerR family	0	0.716038	0.748941	0.693665	0.794426	0.736531	0.307212	-0.194216	-0.231674
ECD_01003	cbpA	DnaK co-chaperone; curved DNA-binding protein	O	COG0484	DnaJ-class molecular chaperone with C-terminal Zn finger domain	0	0.742357	0.776043	0.708178	0.815349	0.583246	0.139188	-0.200496	-0.312808
ECD_01005	agp	glucose-1-phosphatase/inositol phosphatase	-	-	-	0	-0.359703	-0.433065	-0.537939	-0.387985	-0.340793	-0.752804	-1.04439	-1.00451
ECD_01006	yccJ	uncharacterized protein	-	-	-	0	1.06849	1.00945	1.0761	1.21553	0.948095	0.202305	-0.434254	-0.10005
ECD_01007	wrbA	NAD(P)H:quinone oxidoreductase	C	COG0655	Multimeric flavodoxin WrbA	0	0.830824	0.823872	1.00382	1.15087	0.809397	-0.0160069	-0.517327	-0.292801
ECD_01008	ymdF	KGG family protein	R	COG3729	General stress protein YciG, contains tandem KGG domains	0	1.02701	1.03605	1.06068	1.15576	1.11737	0.403978	-0.750053	0.0453404
ECD_01009	rutG	pyrimidine permease	F	COG2233	Xanthine/uracil permease	0	0.60875	0.586596	0.435156	0.500995	0.655897	0.534329	0.196457	-0.0198509
ECD_01016	rutR	rut operon transcriptional repressor for	K	COG1309	DNA-binding transcriptional regulator, AcrR family	0	0.559405	0.300858	0.222469	0.364109	0.519175	0.611144	0.397016	0.395428
ECD_01017	putA	fused DNA-binding transcriptional regulator/proline dehydrogenase/pyrroline-5-carboxylate dehydrogenase	E	COG0506	Proline dehydrogenase	0	-0.780518	0.203297	0.374418	0.734123	1.01787	1.07624	0.806093	0.636607
ECD_01018	putP	proline:sodium symporter	E	COG0591	Na+/proline symporter	0	-1.17582	-0.729202	-0.733207	-0.442863	-0.231352	-0.228244	-0.0640871	-0.0916224
ECD_01019	efeU	putative membrane protein	P	COG0672	High-affinity Fe2+/Pb2+ permease	0	-1.05988	-1.02671	-1.08057	-0.828576	-0.436437	-0.358165	0.11687	-0.289579
ECD_01020	efeO	inactive ferrous ion transporter EfeUOB	P	COG2822	Iron uptake system EfeUOB, periplasmic (or lipoprotein) component EfeO/EfeM	0	-1.81802	-1.77644	-1.686	-1.47653	-1.02127	-0.606531	0.0844856	-0.208193
ECD_01021	efeB	deferrrochelatase, periplasmic	P	COG2837	Periplasmic deferrochelatase/peroxidase EfeB	0	-1.98359	-1.79536	-1.60398	-1.35103	-0.855817	-0.480797	0.160185	-0.074347
ECD_01022	phoH	ATP-binding protein; putative PhoH family P-loop ATPase	T	COG1702	Phosphate starvation-inducible protein PhoH, predicted ATPase	0	0.80489	0.154796	-0.275717	-0.332681	-0.286859	-0.408488	-0.571045	-0.760796
ECD_01029	insE-1	putative transposase-related protein	X	COG2963	Transposase and inactivated derivatives	0	0.246412	1.02706	0.756387	0.932693	1.18122	1.01402	1.25336	0.767255
ECD_01030	ghrA	glyoxylate/hydroxypyruvate reductase A	HR	COG0111	Phosphoglycerate dehydrogenase or related dehydrogenase	0	-0.0692923	-0.173844	-0.190874	-0.298126	-0.359315	-0.250407	-0.119741	-0.04029
ECD_01031	ycdX	alkaline phosphatase	ER	COG1387	Histidinol phosphatase or related hydrolase of the PHP family	0	-0.0251933	-0.0886861	-0.0604283	-0.0637464	-0.0697078	0.0349576	0.252093	0.197032
ECD_01032	ycdY	redox enzyme maturation protein (REMP) chaperone for YcdX	O	COG3381	Cytoplasmic chaperone TorD involved in molybdoenzyme TorA maturation	0	-0.201524	-0.269838	-0.119023	-0.183719	-0.204965	-0.10128	0.0118675	0.115257
ECD_01033	ycdZ	DUF1097 family inner membrane protein	T	COG5001	Predicted signal transduction protein containing a membrane domain, an EAL and a GGDEF domain	0	-0.0820427	0.148177	0.0595148	0.190489	0.235968	0.357535	0.321754	0.380131
ECD_01038	csgB	curlin nucleator protein, minor subunit in curli complex	-	-	-	0	1.00057	1.06745	1.45206	1.23295	0.964481	0.614256	0.24092	-0.108671
ECD_01039	csgA	curlin subunit, amyloid curli fibers, cryptic	-	-	-	0	1.3532	1.52801	1.62786	1.3936	0.865763	0.567817	0.354437	0.386423
ECD_01041	ymdA	uncharacterized protein	N	COG3539	Pilin (type 1 fimbria component protein)	0	-1.96505	-2.43966	-2.35477	-2.45589	-2.54861	-2.84938	-2.82713	-2.691
ECD_01042	ymdB	O-acetyl-ADP-ribose deacetylase; RNase III inhibitor during cold shock; putative cardiolipin synthase C regulatory subunit	J	COG2110	O-acetyl-ADP-ribose deacetylase (regulator of RNase III), contains Macro domain	0	0.146953	0.0792026	-0.0265156	-0.0107416	-0.205564	-0.653977	-0.792997	-0.707362
ECD_01043	clsC	stationary phase cardiolipin synthase 3	I	COG1502	Phosphatidylserine/phosphatidylglycerophosphate/cardiolipin synthase or related enzyme	0	0.0642343	0.000972744	-0.00237061	0.0339265	-0.1078	-0.381429	-0.588187	-0.445925
ECD_01045	opgG	OPG biosynthetic periplasmic beta-1,6 branching glycosyltransferase	M	COG3131	Periplasmic glucans biosynthesis protein	0	-0.0403697	-0.183326	-0.22401	-0.314139	-0.418477	-0.197572	0.143114	0.421512
ECD_01046	opgH	OPG biosynthetic ACP-dependent transmembrane UDP-glucose beta-1,2 glycosyltransferase; nutrient-dependent cell size regulator, FtsZ assembly antagonist	MG	COG2943	Membrane glycosyltransferase	0	-0.810578	-0.593036	-0.631177	-0.361298	-0.209872	-0.293477	-0.423205	-0.235335
ECD_01048	msyB	multicopy suppressor of secY and secA	-	-	-	0	1.38728	1.21551	1.39106	1.13128	0.70278	0.123506	-0.182405	0.075211
ECD_01049	mdtG	putative drug efflux system protein	G	COG2814	Predicted arabinose efflux permease, MFS family	0	-0.407919	-0.424761	-0.0514557	0.153664	0.195816	-0.0393402	-0.317514	-0.392672
ECD_01050	lpxL	lauryl-acyl carrier protein (ACP)-dependent acyltransferase	I	COG1560	Lauroyl/myristoyl acyltransferase	0	0.0109301	-0.510734	-0.290683	-0.264569	-0.174142	-0.122422	-0.256768	-0.595616
ECD_01051	yceA	putative rhodanese-related sulfurtransferase	R	COG1054	Predicted sulfurtransferase	0	-1.33691	-2.02474	-1.184	-1.35557	-1.34644	-1.09708	-0.613157	-0.717527
ECD_01052	yceI	periplasmic high pH-inducible lipid-binding protein	R	COG2353	Polyisoprenoid-binding periplasmic protein YceI	0	0.582759	-0.123225	-0.00302485	0.107322	0.115988	0.120881	0.06234	0.326828
ECD_01053	yceJ	putative cytochrome b561	C	COG3038	Cytochrome b561	0	0.2708	-0.124481	0.113526	0.169991	0.31936	0.518157	0.46572	0.471856
ECD_01055	solA	N-methyltryptophan oxidase, FAD-binding	E	COG0665	Glycine/D-amino acid oxidase (deaminating)	0	-0.513497	-1.07132	-0.454517	-0.545411	-0.620457	-0.584816	-0.358855	-0.461945
ECD_01056	bssS	biofilm regulator	-	-	-	0	3.61535	4.46983	2.78389	1.91485	1.05107	0.119703	-0.135475	0.222658
ECD_01057	dinI	DNA damage-inducible protein I	KL	COG0553	Superfamily II DNA or RNA helicase, SNF2 family	0	-0.616604	-0.744121	-0.472343	-0.454236	-0.304513	-0.243303	-0.138893	0.00134288
ECD_01058	pyrC	dihydro-orotase	F	COG0418	Dihydroorotase	0	-2.11321	-2.92804	-1.64212	-1.73165	-1.53282	-1.45148	-1.32013	-1.20014
ECD_01059	yceB	lipoprotein, DUF1439 family	R	COG1058	Predicted nucleotide-utilizing enzyme related to molybdopterin-biosynthesis enzyme MoeA	0	0.143806	0.17774	0.300092	0.504585	0.505636	0.346694	0.248306	0.348278
ECD_01060	grxB	glutaredoxin 2 (Grx2)	O	COG2999	Glutaredoxin 2	0	-0.357738	-0.115351	-0.19944	0.10758	0.0591529	-0.360578	-0.465008	-0.672942
ECD_01061	mdtH	multidrug resistance efflux transporter conferring overexpression resistance to norfloxacin and enoxacin	GEPR	COG0477	MFS family permease	0	-0.0522675	-0.0696515	0.0374064	0.00749622	-0.126503	-0.401412	-0.330279	0.261929
ECD_01062	rimJ	ribosomal-protein-S5-alanine N-acetyltransferase	JO	COG1670	Protein N-acetyltransferase, RimJ/RimL family	0	0.418664	0.312769	0.205825	0.308384	0.299284	0.210782	0.188987	0.0966887
ECD_01063	yceH	UPF0502 family protein	S	COG3132	Uncharacterized conserved protein YceH, UPF0502 family	0	0.260572	0.057665	0.100903	0.0894972	0.0590172	-0.067941	-0.133809	-0.237605
ECD_01064	yceM	putative oxidoreductase	R	COG0673	Predicted dehydrogenase	0	0.0854551	0.053085	0.0173486	0.0490552	0.0156087	-0.0890223	-0.202193	-0.234503
ECD_01065	murJ	putative lipid II flippase	M	COG0728	Peptidoglycan biosynthesis protein MviN/MurJ, putative lipid II flippase	0	-0.813393	-0.58387	-0.345844	-0.31129	-0.135979	-0.126068	-0.22396	-0.175817
ECD_01066	flgN	export chaperone for FlgK and FlgL	NU	COG3418	Flagellar biosynthesis/type III secretory pathway chaperone	0	-1.58138	-4.02719	-3.74471	-3.57105	-3.55805	-3.37583	-2.97852	-2.43091
ECD_01067	flgM	anti-sigma factor for FliA (sigma 28)	KN	COG2747	Negative regulator of flagellin synthesis (anti-sigma28 factor)	0	-1.38676	-3.59408	-3.66065	-3.62682	-3.55338	-3.38107	-2.88466	-2.41833
ECD_01068	flgA	assembly protein for flagellar basal-body periplasmic P ring	N	COG1261	Flagella basal body P-ring formation protein FlgA	0	-1.45371	-4.29675	-5.034	-4.94237	-4.56894	-4.2202	-3.82739	-3.01667
ECD_01069	flgB	flagellar component of cell-proximal portion of basal-body rod	N	COG1815	Flagellar basal body rod protein FlgB	0	-1.50185	-4.56486	-6.62831	-6.31705	-5.52041	-4.74167	-4.22981	-3.24219
ECD_01070	flgC	flagellar component of cell-proximal portion of basal-body rod	N	COG1558	Flagellar basal body rod protein FlgC	0	-1.61726	-4.73252	-6.8734	-6.54559	-5.74608	-4.98414	-4.45044	-3.52654
ECD_01071	flgD	flagellar hook assembly protein	N	COG1843	Flagellar hook assembly protein FlgD	0	-1.85175	-4.9255	-6.88152	-6.73737	-5.94025	-5.22095	-4.71131	-3.79664
ECD_01072	flgE	flagellar hook protein	N	COG1749	Flagellar hook protein FlgE	0	-1.99945	-5.01204	-6.95326	-6.77952	-5.976	-5.32744	-4.86687	-4.02296
ECD_01073	flgF	flagellar component of cell-proximal portion of basal-body rod	N	COG4787	Flagellar basal body rod protein FlgF	0	-2.13506	-4.85699	-6.70532	-6.61476	-5.88335	-5.27344	-5.10983	-4.21021
ECD_01074	flgG	flagellar component of cell-distal portion of basal-body rod	N	COG4786	Flagellar basal body rod protein FlgG	0	-2.29448	-4.89098	-6.43002	-6.3425	-5.78042	-5.35756	-4.92547	-4.25383
ECD_01075	flgH	flagellar protein of basal-body outer-membrane L ring	N	COG2063	Flagellar basal body L-ring protein FlgH	0	-2.22923	-4.83324	-6.04683	-6.02081	-5.40189	-5.07652	-4.85057	-4.00325
ECD_01076	flgI	putative flagellar basal body protein	N	COG1706	Flagellar basal body P-ring protein FlgI	0	-2.19301	-4.68447	-5.91782	-5.8173	-5.25323	-4.90258	-4.72228	-3.94836
ECD_01077	flgJ	flagellar rod assembly protein and murein hydrolase; flagellum-specific muramidase	MN	COG1705	Flagellum-specific peptidoglycan hydrolase FlgJ	0	-2.13011	-4.43876	-5.39631	-5.46705	-5.00411	-4.57336	-4.3309	-3.61978
ECD_01078	flgK	flagellar hook-filament junction protein 1	N	COG1256	Flagellar hook-associated protein FlgK	0	-2.20816	-3.89789	-4.29557	-4.24254	-4.08847	-3.92367	-3.81321	-3.41602
ECD_01079	flgL	flagellar hook-filament junction protein	N	COG1344	Flagellin and related hook-associated protein FlgL	0	-2.02056	-3.47796	-3.7769	-3.74772	-3.56053	-3.59166	-3.51839	-3.19249
ECD_01080	rne	endoribonuclease; RNA-binding protein;RNA degradosome binding protein	J	COG1530	Ribonuclease G or E	0	-0.543869	-0.125108	-0.150249	-0.00779874	0.0242636	-0.0515904	-0.0774098	-0.000760071
ECD_01082	rluC	23S rRNA pseudouridine(955,2504,2580) synthase	J	COG0564	Pseudouridylate synthase, 23S rRNA- or tRNA-specific	0	-0.00257673	-0.42577	-0.198738	-0.440526	-0.462847	-0.112496	0.0916619	0.0193777
ECD_01083	yceF	m(7)GTP pyrophosphatase	Q	COG0424	Predicted house-cleaning NTP pyrophosphatase, Maf/HAM1 superfamily	0	0.107842	-0.304312	-0.025856	0.00239295	-0.226268	-0.418306	-0.0948571	-0.17019
ECD_01084	yceD	DUF177 family protein	S	COG1399	Uncharacterized metal-binding protein YceD, DUF177 family	0	-0.108745	-0.181618	-0.120639	-0.126425	-0.207118	-0.0739936	-0.0565849	-0.151342
ECD_01085	rpmF	50S ribosomal subunit protein L32	J	COG0333	Ribosomal protein L32	0	-0.0562252	-0.155316	-0.17619	-0.206203	-0.152334	-0.0504919	-0.0325147	-0.148279
ECD_01086	plsX	putative phosphate acyltransferase	I	COG0416	Fatty acid/phospholipid biosynthesis enzyme	0	-0.808075	-0.33252	-0.247706	-0.0643852	0.0458514	0.0669819	-0.0265649	-0.256306
ECD_01087	fabH	3-oxoacyl-[acyl-carrier-protein] synthase III	I	COG0332	3-oxoacyl-[acyl-carrier-protein] synthase III	0	-0.424175	-0.15271	-0.0279775	0.174666	0.360685	0.354798	0.161026	-0.046552
ECD_01088	fabD	malonyl-CoA-[acyl-carrier-protein] transacylase	I	COG0331	Malonyl CoA-acyl carrier protein transacylase	0	-0.401802	-0.26543	-0.251103	-0.0802635	0.082632	0.0752655	-0.0515677	-0.166002
ECD_01089	fabG	3-oxoacyl-[acyl-carrier-protein] reductase	IQR	COG1028	NAD(P)-dependent dehydrogenase, short-chain alcohol dehydrogenase family	0	-0.648803	-0.507444	-0.503855	-0.311995	-0.166891	-0.252392	-0.163263	-0.252098
ECD_01090	acpP	acyl carrier protein (ACP)	IQ	COG0236	Acyl carrier protein	0	-0.276546	-0.303269	-0.134805	0.0102942	-0.126752	-0.144153	0.0198254	-0.241547
ECD_01091	fabF	3-oxoacyl-[acyl-carrier-protein] synthase II	IQ	COG0304	3-oxoacyl-(acyl-carrier-protein) synthase	0	-0.640693	-0.361	-0.337554	-0.281708	-0.211706	-0.241482	-0.408406	-0.348221
ECD_01092	pabC	4-amino-4-deoxychorismate lyase component of para-aminobenzoate synthase multienzyme complex	EH	COG0115	Branched-chain amino acid aminotransferase/4-amino-4-deoxychorismate lyase	0	0.00256916	-0.279796	-0.0440181	0.0472508	0.0979153	0.121143	-0.0164948	-0.17343
ECD_01093	yceG	septation protein, ampicillin sensitivity	D	COG1559	Cell division protein YceG, involved in septum cleavage	0	-0.155702	-0.269018	-0.114736	0.0208652	0.127317	0.188897	0.14732	-0.0257132
ECD_01094	tmk	thymidylate kinase	F	COG0125	Thymidylate kinase	0	-0.0168305	-0.109776	0.0141519	0.0415069	0.157923	0.226354	0.0547982	0.111179
ECD_01095	holB	DNA polymerase III, delta prime subunit	L	COG0470	DNA polymerase III, delta prime subunit	0	-0.396144	-0.408856	-0.116274	0.0624519	0.125833	0.0373694	-0.0226116	-0.0682406
ECD_01096	ycfH	putative DNase	N	COG0084	Tat protein secretion system quality control protein TatD (DNase activity)	0	-0.239964	-0.0803489	0.0768505	0.326215	0.313325	0.111215	0.276223	0.174287
ECD_01097	ptsG	fused glucose-specific PTS enzymes: IIB component/IIC component	G	COG1263	Phosphotransferase system IIC components, glucose/maltose/N-acetylglucosamine-specific	0	-0.509628	0.0687811	0.291377	0.292406	-0.0521898	-0.494006	-0.420752	2.16167
ECD_01098	fhuE	ferric-rhodotorulic acid outer membrane transporter	P	COG4773	Outer membrane receptor for ferric coprogen and ferric-rhodotorulic acid	0	-0.423555	-0.717607	-0.687768	-0.0611267	0.806369	1.283	1.74925	1.11617
ECD_01099	hinT	purine nucleoside phosphoramidase, dadA activator protein	FGR	COG0537	Diadenosine tetraphosphate (Ap4A) hydrolase or other HIT family hydrolase	0	0.152463	0.056806	0.178021	0.108543	-0.0724541	-0.351745	-0.272002	-0.218116
ECD_01100	ycfL	uncharacterized protein	S	COG5633	Uncharacterized conserved protein YcfL	0	0.000550324	0.0367903	0.194526	0.0711328	-0.086503	-0.38068	-0.363456	-0.231157
ECD_01101	lpoB	OM lipoprotein stimulator of MrcB transpeptidase	M	COG3417	Outer membrane lipoprotein LpoB, binds and activates PBP1b	0	-0.198232	-0.206339	0.0854437	-0.00406903	-0.251163	-0.493795	-0.434988	-0.370376
ECD_01102	thiK	thiamine kinase	H	COG0510	Thiamine kinase and related kinases	0	0.0480952	0.0710995	0.145214	0.158506	0.197885	0.212266	0.0877826	0.316319
ECD_01103	nagZ	beta N-acetyl-glucosaminidase	G	COG1472	Periplasmic beta-glucosidase and related glycosidases	0	0.0601527	-0.0743552	0.0626544	0.122901	0.169089	0.114755	0.0760828	0.105628
ECD_01104	ycfP	putative UPF0227 family esterase	R	COG3150	Predicted esterase YcpF, UPF0227 family	0	-0.0974461	-0.177779	0.179205	0.214804	0.0163564	-0.221228	-0.18724	-0.123945
ECD_01105	ndh	respiratory NADH dehydrogenase 2/cupric reductase	C	COG1252	NADH dehydrogenase, FAD-containing subunit	0	0.135858	-0.432132	0.0786574	-0.0111661	-0.140536	-0.344413	-0.25311	-0.560702
ECD_01107	ycfQ	repressor for bhsA(ycfR)	K	COG1309	DNA-binding transcriptional regulator, AcrR family	0	0.266236	-0.178197	0.198657	0.156351	0.175056	0.104711	0.0968022	-0.100093
ECD_01108	bhsA	biofilm, cell surface and signaling protein	-	-	-	0	0.63232	0.163335	0.331083	0.554626	0.531062	0.447532	1.18192	1.0655
ECD_01109	ldtC	L,D-transpeptidase linking Lpp to murein	M	COG1376	Lipoprotein-anchoring transpeptidase ErfK/SrfK	0	0.528089	-0.00954956	0.316301	0.901341	1.23069	1.81481	1.48023	0.82056
ECD_01110	mfd	transcription-repair coupling factor	LK	COG1197	Transcription-repair coupling factor (superfamily II helicase)	0	0.871641	1.12102	0.11469	-0.0769179	0.0379536	-0.017743	-0.283359	-0.384871
ECD_01112	lolC	lipoprotein-releasing system transmembrane protein	M	COG4591	ABC-type transport system, involved in lipoprotein release, permease component	0	-0.811583	-0.719255	-0.581001	-0.40104	-0.0562563	0.126338	-0.0911882	-0.297611
ECD_01113	lolD	outer membrane-specific lipoprotein transporter subunit	M	COG1136	ABC-type lipoprotein export system, ATPase component	0	-0.812757	-0.656317	-0.75348	-0.437311	-0.0881449	0.125574	0.113126	-0.136351
ECD_01114	lolE	lipoprotein-releasing system transmembrane protein	M	COG4591	ABC-type transport system, involved in lipoprotein release, permease component	0	-0.90624	-0.614537	-0.643491	-0.390175	-0.0318655	0.120636	0.0629548	-0.197246
ECD_01115	ycfX	-	-	-	-	0	0.340462	0.177078	0.217844	0.0313286	0.0644645	0.211146	0.305673	0.298368
ECD_01116	insA-10	IS1 protein InsA	X	COG3677	Transposase	0	0.426863	0.413972	0.351318	0.203036	0.147036	0.398984	0.708949	0.989998
ECD_01117	insB-10	IS1 protein InsB	X	COG1662	Transposase and inactivated derivatives, IS1 family	0	0.402781	0.44996	0.446065	0.217066	0.138832	0.408566	0.692742	0.934965
ECD_01118	cobB	deacetylase of acs and cheY, chemotaxis regulator	O	COG0846	NAD-dependent protein deacetylase, SIR2 family	0	0.536851	0.0894112	0.119928	-0.0452965	-0.18557	-0.204502	-0.164619	-0.265651
ECD_01121	potD	spermidine/putrescine ABC transporter periplasmic binding protein	E	COG0687	Spermidine/putrescine-binding periplasmic protein	0	-0.704312	-1.1523	-0.873762	-0.877063	-0.876445	-0.966264	-0.7157	-0.949385
ECD_01122	potC	spermidine/putrescine ABC transporter permease	E	COG1177	ABC-type spermidine/putrescine transport system, permease component II	0	-0.513891	-0.716992	-0.489479	-0.346397	-0.410263	-0.574441	-0.362413	-0.540884
ECD_01123	potB	spermidine/putrescine ABC transporter permease	E	COG1176	ABC-type spermidine/putrescine transport system, permease component I	0	-0.47332	-0.686611	-0.569936	-0.552814	-0.43829	-0.598798	-0.602636	-0.718168
ECD_01124	potA	spermidine/putrescine ABC transporter ATPase	E	COG3842	ABC-type Fe3+/spermidine/putrescine transport systems, ATPase components	0	-0.238516	-0.917722	-0.657242	-0.824009	-0.810146	-0.797084	-0.694931	-0.920727
ECD_01125	pepT	peptidase T	E	COG2195	Di- or tripeptidase	0	0.829548	0.454443	0.445289	0.453474	0.157573	-0.220855	-0.22222	-0.197487
ECD_01126	roxA	50S ribosomal protein L16 arginine hydroxylase; 2-oxoglutarate oxygenase	J	COG2850	Ribosomal protein L16 Arg81 hydroxylase, contains JmjC domain	0	0.270725	-0.0270413	0.0160227	0.0832656	-0.0314739	-0.125579	-0.0324961	-0.0700852
ECD_01127	phoQ	sensory histidine kinase in two-component regulatory system with PhoP	T	COG2205	K+-sensing histidine kinase KdpD	0	0.290997	0.474345	0.591746	0.50959	0.188035	-0.00349929	0.216494	0.306082
ECD_01128	phoP	response regulator in two-component regulatory system with PhoQ	TK	COG0745	DNA-binding response regulator, OmpR family, contains REC and winged-helix (wHTH) domain	0	0.745881	0.51146	0.62503	0.530987	0.0435458	-0.314707	-0.0453419	-0.00164815
ECD_01129	purB	adenylosuccinate lyase	F	COG0015	Adenylosuccinate lyase	0	-1.58787	-2.18794	-1.35921	-1.33421	-1.22633	-1.06968	-0.764507	-0.838846
ECD_01130	hflD	putative lysogenization regulator	XT	COG2915	Regulator of phage lambda lysogenization HflD, binds to CII and stimulates its degradation	0	-0.748375	-1.01093	-0.677047	-0.656371	-0.525473	-0.472465	-0.59182	-0.650114
ECD_01131	mnmA	tRNA(Gln,Lys,Glu) U34 2-thiouridylase	J	COG0482	tRNA U34 2-thiouridine synthase MnmA/TrmU, contains the PP-loop ATPase domain	0	-0.875761	-1.10142	-0.610753	-0.587428	-0.543584	-0.498357	-0.242735	-0.559857
ECD_01132	nudJ	bifunctional thiamine pyrimidine pyrophosphate hydrolase and thiamine pyrophosphate hydrolase	F	COG1051	ADP-ribose pyrophosphatase YjhB, NUDIX family	0	-0.960934	-0.775751	-0.300449	-0.19071	-0.179461	-0.374504	-0.414681	-0.58104
ECD_01133	rluE	23S rRNA pseudouridine(2457) synthase	J	COG1187	16S rRNA U516 pseudouridylate synthase RsuA and related 23S rRNA U2605, pseudouridylate synthases	0	-0.456367	-0.552356	-0.233688	-0.178923	-0.209449	-0.107231	-0.238584	-0.203345
ECD_01134	icd	isocitrate dehydrogenase; e14 prophage attachment site; tellurite reductase	C	COG0538	Isocitrate dehydrogenase	0	-0.417366	-0.579254	-0.179835	-0.30844	-0.282302	-0.110361	-0.104689	-0.183953
ECD_01137	bluR	repressor of blue light-responsive genes	K	COG0789	DNA-binding transcriptional regulator, MerR family	0	0.396784	-0.359854	0.181683	-0.0494359	-0.43178	-0.309818	0.053069	0.228769
ECD_01138	bluF	anti-repressor for YcgE, blue light-responsive; FAD-binding; inactive c-di-GMP phosphodiesterase-like EAL domain protein	T	COG2200	EAL domain, c-di-GMP-specific phosphodiesterase class I (or its enzymatically inactive variant)	0	-0.751314	-0.805998	-1.37081	-1.11588	-1.07645	-0.989058	-0.473206	-0.49202
ECD_01148	ycgI	hypothetical protein	MU	COG3468	Type V secretory pathway, adhesin AidA	0	0.759137	0.923246	0.729103	0.878788	0.660705	0.207584	-0.0519013	0.223766
ECD_01149	minE	cell division topological specificity factor	D	COG0851	Septum formation topological specificity factor MinE	0	-0.672186	-0.803081	-0.618114	-0.55952	-0.465003	-0.439654	0.0470895	-0.147753
ECD_01150	minD	inhibitor of FtsZ ring polymerization; chromosome-membrane tethering protein; membrane ATPase of the MinCDEE system	D	COG2894	Septum formation inhibitor-activating ATPase MinD	0	-0.53314	-0.599793	-0.357231	-0.457134	-0.491186	-0.448277	-0.245839	-0.256773
ECD_01151	minC	inhibitor of FtsZ ring polymerization	D	COG0850	Septum formation inhibitor MinC	0	-0.122174	-0.228654	-0.084892	-0.1591	-0.239937	-0.116309	-0.0311862	0.0790449
ECD_01152	ycgJ	uncharacterized protein	-	-	-	0	0.319488	-0.0350638	0.204167	0.289998	0.116082	0.0113425	0.433888	0.439016
ECD_01153	pliG	periplasmic inhibitor of g-type lysozyme	C	COG0655	Multimeric flavodoxin WrbA	0	0.0759904	-0.57359	-0.393409	-0.286741	-0.400255	-0.659355	-0.479292	-0.776857
ECD_01154	ycgL	UPF0745 family protein	S	COG3100	Uncharacterized conserved protein YcgL, UPF0745 family	0	0.346261	-0.151476	0.0889477	-0.00865191	-0.0562422	0.1859	0.610403	0.249077
ECD_01155	ycgM	putative isomerase/hydrolase	Q	COG0179	2-keto-4-pentenoate hydratase/2-oxohepta-3-ene-1, 7-dioic acid hydratase (catechol pathway)	0	0.339065	-0.236969	-0.235989	-0.431437	-0.471658	-0.206716	-0.0264671	-0.132035
ECD_01156	ycgN	UPF0153 family cysteine cluster protein	S	COG2983	Uncharacterized cysteine cluster protein YcgN, CxxCxxCC family	0	0.217996	0.036521	0.266734	0.382073	0.188149	0.0521647	0.462965	0.305996
ECD_01158	umuD	translesion error-prone DNA polymerase V subunit; RecA-activated auto-protease	KT	COG1974	SOS-response transcriptional repressor LexA (RecA-mediated autopeptidase)	0	0.103785	0.178172	0.485713	0.529024	0.462247	0.281732	0.603524	0.635368
ECD_01159	umuC	translesion error-prone DNA polymerase V subunit; DNA polymerase activity	L	COG0389	Nucleotidyltransferase/DNA polymerase involved in DNA repair	0	0.346774	0.352289	0.409821	0.397174	0.336051	0.356728	0.425358	0.601492
ECD_01160	dsbB	oxidoreductase that catalyzes reoxidation of DsbA protein disulfide isomerase I	O	COG1495	Disulfide bond formation protein DsbB	0	-0.0245042	-0.169878	-0.354051	-0.335407	-0.184049	-0.0910242	-0.255587	-0.342602
ECD_01161	nhaB	sodium:proton antiporter	CP	COG3067	Na+/H+ antiporter NhaB	0	-0.335614	-0.552855	-0.423757	-0.567072	-0.527249	-0.451915	-0.174066	0.0191928
ECD_01162	fadR	fatty acid metabolism regulon transcriptional regulator	K	COG2186	DNA-binding transcriptional regulator, FadR family	0	-0.181204	-0.181605	-0.280424	-0.162124	0.0172819	0.116853	0.158224	0.261495
ECD_01163	ycgB	SpoVR family stationary phase protein	D	COG2719	Stage V sporulation protein SpoVR/YcgB, involved in spore cortex formation (function unknown)	0	0.43267	0.708856	0.461627	0.830721	0.652093	-0.251236	-0.834589	-0.679872
ECD_01164	dadA	D-amino acid dehydrogenase	E	COG0665	Glycine/D-amino acid oxidase (deaminating)	0	1.98348	2.18938	0.495806	0.827234	1.02398	1.35907	1.61165	2.02415
ECD_01165	dadX	alanine racemase, catabolic, PLP-binding	M	COG0787	Alanine racemase	0	1.41521	2.04665	0.203821	0.578215	0.878862	1.32218	1.40657	1.89283
ECD_01166	cvrA	putative cation/proton antiporter	CP	COG3263	NhaP-type Na+/H+ and K+/H+ antiporter with C-terminal TrkAC and CorC domains	0	-0.575429	-0.457765	-0.399794	-0.262525	-0.205795	-0.128906	-0.050928	0.196886
ECD_01167	ldcA	murein tetrapeptide carboxypeptidase; LD-carboxypeptidase A	M	COG1619	Muramoyltetrapeptide carboxypeptidase LdcA (peptidoglycan recycling)	0	0.0864271	-0.498458	-0.0867199	-0.174065	-0.228873	-0.119561	0.0257542	0.106854
ECD_01168	emtA	lytic murein endotransglycosylase E	M	COG0741	Soluble lytic murein transglycosylase and related regulatory proteins (some contain LysM/invasin domains)	0	-0.245964	-0.814411	-0.254174	-0.308259	-0.218067	-0.125975	-0.108644	-0.42184
ECD_01170	ymgE	UPF0410 family putative inner membrane protein	R	COG2261	Uncharacterized membrane protein YeaQ/YmgE, transglycosylase-associated protein family	0	1.12844	1.07949	0.882562	1.09288	0.700595	-0.223569	-0.789757	-0.418201
ECD_01172	treA	periplasmic trehalase	G	COG1626	Neutral trehalase	0	0.00455117	0.222498	0.361685	0.428919	-0.0843588	-0.847618	-0.962578	-1.16949
ECD_01173	dhaM	putative dihydroxyacetone-specific PTS enzymes: HPr, EI components	G	COG1080	Phosphoenolpyruvate-protein kinase (PTS system EI component in bacteria)	0	0.0298214	-0.373884	-0.428823	-0.35364	-0.153633	-0.123153	-0.117187	-0.227797
ECD_01174	dhaL	dihydroxyacetone kinase, C-terminal domain	R	COG1461	Predicted kinase related to dihydroxyacetone kinase	0	-0.0158551	-0.605447	-0.700668	-0.749445	-0.578508	-0.602781	-0.612684	-0.656075
ECD_01175	dhaK	dihydroxyacetone kinase, PTS-dependent, dihydroxyacetone-binding subunit	G	COG2376	Dihydroxyacetone kinase	0	0.00506469	-0.706583	-0.820539	-0.880177	-0.689397	-0.70888	-0.790352	-0.884165
ECD_01176	dhaR	dhaKLM operon transcription activator	K	COG3284	Transcriptional regulator of acetoin/glycerol metabolism	0	0.719748	-0.0221597	0.0342059	-0.109655	-0.216101	-0.309985	-0.294	-0.512629
ECD_01178	ychF	catalase inhibitor protein; ATPase, K+-dependent, ribosome-associated	J	COG0012	Ribosome-binding ATPase YchF, GTP1/OBG family	0	-0.236828	-0.434643	0.0826895	-0.0350999	-0.025303	-0.0437609	-0.270512	-0.339122
ECD_01179	pth	peptidyl-tRNA hydrolase	J	COG0193	Peptidyl-tRNA hydrolase	0	-0.191882	-0.524225	-0.331398	-0.435318	-0.448606	-0.2014	-0.143242	-0.364795
ECD_01180	ychH	DUF2583 family putative inner membrane protein	T	COG0515	Serine/threonine protein kinase	0	0.749693	1.05185	0.630905	0.761175	0.580099	-0.407735	-0.834754	-0.209119
ECD_01181	dauA	C4-dicarboxylic acid transporter	P	COG0659	Sulfate permease or related transporter, MFS superfamily	0	-0.660566	-0.433875	-0.222155	-0.0885466	0.122201	0.258522	0.250816	0.277825
ECD_01182	prs	phosphoribosylpyrophosphate synthase	FE	COG0462	Phosphoribosylpyrophosphate synthetase	0	-1.17336	-1.49411	-1.0772	-0.995748	-0.671894	-0.506433	-0.708392	-0.759472
ECD_01183	ispE	4-diphosphocytidyl-2-C-methylerythritol kinase	I	COG1947	4-diphosphocytidyl-2C-methyl-D-erythritol kinase	0	-0.281854	-0.277241	-0.118772	-0.142774	-0.140394	-0.171941	-0.30897	-0.27355
ECD_01184	lolB	lipoprotein localization factor	M	COG3017	Outer membrane lipoprotein LolB, involved in outer membrane biogenesis	0	-0.0685846	-0.14893	0.00643888	0.031384	0.000822571	-0.0284267	-0.0127447	-0.163667
ECD_01185	hemA	glutamyl tRNA reductase	H	COG0373	Glutamyl-tRNA reductase	0	0.306635	0.13927	0.342742	0.306859	0.259478	0.399386	0.319056	0.571506
ECD_01186	prfA	peptide chain release factor RF-1	J	COG0216	Protein chain release factor A	0	0.267876	0.336145	0.358466	0.393027	0.370801	0.461659	0.363927	0.373985
ECD_01187	prmC	RF-1 and RF-2 N5-glutamine methyltransferase	J	COG2890	Methylase of polypeptide chain release factors	0	-0.0392921	0.216837	0.148697	0.293292	0.269075	0.388461	0.274921	0.437759
ECD_01188	ychQ	SIRB family inner membrane protein	S	COG3094	Uncharacterized membrane protein SirB2	0	-0.35626	0.0447989	0.206082	0.342036	0.261456	0.418882	0.386793	0.650945
ECD_01189	ychA	transglutaminase-like TPR-repeat protein	T	COG2912	Regulator of sirC expression, contains transglutaminase-like and TPR domains	0	0.0201384	-0.0278744	0.229431	0.279565	0.20309	0.239263	0.246103	0.50807
ECD_01190	kdsA	3-deoxy-D-manno-octulosonate 8-phosphate synthase	M	COG2877	3-deoxy-D-manno-octulosonic acid (KDO) 8-phosphate synthase	0	0.0429324	-0.1009	0.0489224	0.0209302	-0.00495367	0.0254359	-0.0100176	0.103286
ECD_01191	ldrA	toxic polypeptide, small	-	-	-	0	0.476702	0.392105	-0.0937641	-0.1171	0.0437895	0.150641	-0.0512208	0.490524
ECD_01192	ldrB	toxic polypeptide, small	P	COG0659	Sulfate permease or related transporter, MFS superfamily	0	0.512253	0.389903	-0.0258647	-0.0107851	0.149446	0.242172	0.00166818	0.536251
ECD_01194	chaA	calcium/sodium:proton antiporter	P	COG0387	Ca2+/H+ antiporter	0	0.616953	-0.0618586	0.311115	0.408075	0.443144	0.919966	0.899498	0.00181815
ECD_01195	chaB	cation transport regulator	P	COG4572	Cation transport regulator ChaB	0	0.912721	0.838743	0.712493	0.805718	0.415817	-0.201771	-0.332299	-0.0914224
ECD_01196	chaC	cation transport regulator	P	COG3703	Cation transport regulator ChaC	0	0.741376	0.784155	0.950862	1.06228	1.10102	1.1683	1.07651	1.27141
ECD_01197	ychN	putative sulfur relay protein	P	COG1553	Sulfur relay (sulfurtransferase) complex TusBCD TusD component, DsrE family	0	-0.481399	-0.505951	-0.489353	-0.239503	-0.110737	-0.284211	-0.154207	-0.427786
ECD_01198	ychO	putative invasin	M	COG1388	LysM repeat	0	-0.00581342	0.506827	0.485804	0.719442	0.567332	0.24947	0.310327	0.537897
ECD_01199	narL	response regulator in two-component regulatory system with NarX	TK	COG2197	DNA-binding response regulator, NarL/FixJ family, contains REC and HTH domains	0	0.815991	0.481383	0.657426	0.556416	0.460753	0.553345	0.495661	0.152477
ECD_01200	narX	sensory histidine kinase in two-component regulatory system with NarL	T	COG3850	Signal transduction histidine kinase, nitrate/nitrite-specific	0	0.493764	0.0813225	0.576548	0.543614	0.592867	0.632866	0.362386	0.0363969
ECD_01202	narG	nitrate reductase 1, alpha subunit	CP	COG5013	Nitrate reductase alpha subunit	0	0.632041	0.78377	0.555655	0.618439	0.616732	0.281618	-0.040768	-0.17587
ECD_01203	narH	nitrate reductase 1, beta (Fe-S) subunit	CP	COG1140	Nitrate reductase beta subunit	0	0.527351	0.624527	0.478474	0.522328	0.537143	0.325389	-0.136581	-0.124115
ECD_01204	narJ	molybdenum-cofactor-assembly chaperone delta subunit of nitrate reductase 1	CPO	COG2180	Nitrate reductase assembly protein NarJ, required for insertion of molybdenum cofactor	0	0.581603	0.634159	0.525837	0.579664	0.684006	0.496289	-0.0506555	0.0293946
ECD_01205	narI	nitrate reductase 1, gamma (cytochrome b(NR)) subunit	CP	COG2181	Nitrate reductase gamma subunit	0	0.763987	0.7488	0.547889	0.591382	0.645164	0.531674	0.0596743	0.150285
ECD_01207	tpr	-	-	-	-	0	0.650207	0.537737	0.394759	0.473259	0.518589	0.836189	0.928456	0.93475
ECD_01208	purU	formyltetrahydrofolate hydrolase	F	COG0788	Formyltetrahydrofolate hydrolase	0	-0.456289	-0.594933	-0.00196019	-0.0576399	-0.21938	-0.10316	0.327685	0.387614
ECD_01209	ychJ	UPF0225 family protein	S	COG3012	Uncharacterized conserved protein YchJ, contains N- and C-terminal SEC-C domains	0	-0.129111	-0.105672	0.0719221	0.0148555	0.0469882	0.242695	0.298824	0.535507
ECD_01210	rssA	putative patatin-like family phospholipase	R	COG1752	Predicted acylesterase/phospholipase RssA, containd patatin domain	0	-0.0123692	0.354801	0.634556	0.695542	0.320597	0.0463147	0.168071	0.434916
ECD_01211	rssB	PcnB-degradosome interaction factor; response regulator	TK	COG0745	DNA-binding response regulator, OmpR family, contains REC and winged-helix (wHTH) domain	0	0.292107	0.389429	0.771673	0.808566	0.401715	-0.0984476	-0.185095	0.208645
ECD_01212	galU	glucose-1-phosphate uridylyltransferase	M	COG1210	UTP-glucose-1-phosphate uridylyltransferase	0	0.0135622	0.00321057	0.47101	0.454852	0.138813	-0.204638	-0.132042	-0.0316941
ECD_01213	hns	global DNA-binding transcriptional dual regulator H-NS	K	COG2916	DNA-binding protein H-NS	0	0.221842	0.204767	0.368717	0.371572	-0.100641	-0.316125	0.0310687	-0.134162
ECD_01214	tdk	thymidine kinase/deoxyuridine kinase	F	COG1435	Thymidine kinase	0	0.21307	-0.171212	0.362053	0.372842	0.373768	0.457319	0.664855	0.609442
ECD_01215	adhE	fused acetaldehyde-CoA dehydrogenase/iron-dependent alcohol dehydrogenase/pyruvate-formate lyase deactivase	C	COG1012	Acyl-CoA reductase or other NAD-dependent aldehyde dehydrogenase	0	0.26549	0.287023	0.470083	0.55466	0.434291	0.0107905	-0.313808	-0.380725
ECD_01216	ychE	UPF0056 family inner membrane protein	E	COG2095	Small neutral amino acid transporter SnatA, MarC family	0	0.59837	0.627179	0.393444	0.33821	0.138436	0.138748	0.311832	0.961149
ECD_01217	oppA	oligopeptide ABC transporter periplasmic binding protein	E	COG4166	ABC-type oligopeptide transport system, periplasmic component	0	-0.181305	-0.0708265	-0.713471	-0.799542	-0.872256	-0.610904	-0.105149	-0.0409838
ECD_01218	oppB	oligopeptide ABC transporter permease	EP	COG0601	ABC-type dipeptide/oligopeptide/nickel transport system, permease component	0	-0.385422	0.384671	-0.454322	-0.388629	-0.322216	0.153245	0.591974	0.477752
ECD_01219	oppC	oligopeptide ABC transporter permease	EP	COG1173	ABC-type dipeptide/oligopeptide/nickel transport system, permease component	0	-0.233965	0.513849	-0.313258	-0.143042	-0.0555592	0.275238	0.443099	0.387742
ECD_01220	oppD	oligopeptide ABC transporter ATPase	EP	COG0444	ABC-type dipeptide/oligopeptide/nickel transport system, ATPase component	0	-0.0728637	0.547253	-0.203311	-0.00472218	0.139204	0.316519	0.476147	0.29621
ECD_01221	oppF	oligopeptide ABC transporter ATPase	E	COG4608	ABC-type oligopeptide transport system, ATPase component	0	0.0249966	0.448464	-0.250309	-0.0317734	0.125869	0.197253	0.386431	0.19818
ECD_01222	yciU	UPF0263 family protein	S	COG3099	Uncharacterized conserved protein YciU, UPF0263 family	0	0.434218	0.206623	0.328203	0.480944	0.366746	0.278925	0.329938	0.18163
ECD_01223	clsA	cardiolipin synthase 1	I	COG1502	Phosphatidylserine/phosphatidylglycerophosphate/cardiolipin synthase or related enzyme	0	0.60247	0.271298	0.284438	0.308042	0.246996	0.0518505	-0.0137313	-0.188278
ECD_01225	yciI	putative DGPF domain-containing enzyme	R	COG2350	Uncharacterized conserved protein YciI, contains a putative active-site phosphohistidine	0	-0.167623	-0.60187	-0.668864	-0.738343	-0.682531	-0.574648	-0.316883	-0.692617
ECD_01226	tonB	membrane spanning protein in TonB-ExbB-ExbD transport complex	M	COG0810	Periplasmic protein TonB, links inner and outer membranes	0	-0.0416383	-0.509205	-0.476932	-0.0640391	0.344287	0.688916	0.916762	0.631208
ECD_01227	yciA	acyl-CoA esterase	I	COG1607	Acyl-CoA hydrolase	0	0.67289	0.467434	0.374276	0.377343	0.370226	0.414526	0.302119	0.173003
ECD_01228	yciB	IspA family inner membrane protein	D	COG2917	Intracellular septation protein A	0	-0.318525	-0.132706	0.178568	0.340305	0.32123	0.189608	0.13523	-0.0137865
ECD_01229	yciC	UPF0259 family inner membrane protein	-	-	-	0	-0.254482	-0.414363	-0.106126	0.022146	0.115419	0.0818443	-0.0634989	-0.00985251
ECD_01230	ompW	outer membrane protein W	M	COG3047	Outer membrane protein W	0	-0.59162	-1.41419	-0.760347	-0.969998	-1.02481	-1.12922	-1.17481	-1.25104
ECD_01233	yciG	KGG family protein	R	COG3729	General stress protein YciG, contains tandem KGG domains	0	1.50499	1.87777	2.14116	2.19904	1.63575	0.673514	-0.182195	0.648639
ECD_01234	trpA	tryptophan synthase, alpha subunit	E	COG0159	Tryptophan synthase alpha chain	0	-0.510187	-1.04688	-1.05702	-0.423338	0.0203819	0.13802	0.26068	-0.0402826
ECD_01235	trpB	tryptophan synthase, beta subunit	E	COG0133	Tryptophan synthase beta chain	0	-0.532784	-1.01222	-0.976772	-0.441811	0.0487874	0.223513	0.320531	0.0610565
ECD_01236	trpC	indole-3-glycerolphosphate synthetase and N-(5-phosphoribosyl)anthranilate isomerase	E	COG0134	Indole-3-glycerol phosphate synthase	0	-0.667819	-1.11311	-0.887818	-0.303428	0.0893709	0.29468	0.437518	0.193764
ECD_01237	trpD	fused glutamine amidotransferase (component II) of anthranilate synthase/anthranilate phosphoribosyl transferase	EH	COG0512	Anthranilate/para-aminobenzoate synthase component II	0	-1.00478	-1.42589	-1.08221	-0.388514	0.117048	0.373685	0.392621	0.240171
ECD_01238	trpE	component I of anthranilate synthase	EH	COG0147	Anthranilate/para-aminobenzoate synthases component I	0	-1.3048	-1.73076	-1.14036	-0.572548	-0.136028	0.220009	0.440287	0.163442
ECD_01239	trpL	trp operon leader peptide	-	-	-	0	0.00924204	-0.0096852	0.103	0.657791	0.863272	0.989161	0.841086	0.846541
ECD_01240	yciV	PHP domain protein	R	COG0613	Predicted metal-dependent phosphoesterase TrpH, contains PHP domain	0	-0.503805	-0.944761	-0.518332	-0.505121	-0.281937	-0.278582	-0.351497	-0.550814
ECD_01241	yciO	putative RNA binding protein	J	COG0009	tRNA A37 threonylcarbamoyladenosine synthetase subunit TsaC/SUA5/YrdC	0	0.336222	0.233711	0.251644	0.305867	0.110866	-0.0658564	-0.0668692	-0.149896
ECD_01242	yciQ	-	-	-	-	0	0.391253	0.343929	0.329223	0.220453	0.130719	0.164915	0.18895	0.378
ECD_01243	insA-11	IS1 protein InsA	X	COG3677	Transposase	0	0.455997	0.366384	0.351783	0.254187	0.2116	0.469814	0.756058	0.9944
ECD_01244	insB-11	IS1 protein InsA	X	COG1662	Transposase and inactivated derivatives, IS1 family	0	0.420093	0.456953	0.434061	0.220453	0.163152	0.429077	0.740272	0.981301
ECD_01245	rluB	23S rRNA pseudouridine(2605) synthase	J	COG1187	16S rRNA U516 pseudouridylate synthase RsuA and related 23S rRNA U2605, pseudouridylate synthases	0	0.265765	-0.504615	-0.322394	-0.513608	-0.608573	-0.436083	-0.348606	-0.431026
ECD_01246	btuR	cob(I)yrinic acid a,c-diamide adenosyltransferase	H	COG2109	ATP:corrinoid adenosyltransferase	0	0.168235	-0.0772098	-0.405124	-0.460206	-0.293054	-0.00812585	-0.0318919	-0.306069
ECD_01247	yciK	putative EmrKY-TolC system oxoacyl-(acyl carrier protein) reductase	IQR	COG1028	NAD(P)-dependent dehydrogenase, short-chain alcohol dehydrogenase family	0	0.475137	0.267964	-0.203669	-0.307095	-0.206602	0.0276951	0.159593	-0.255362
ECD_01248	sohB	inner membrane protein, S49 peptidase family protein	O	COG0616	Periplasmic serine protease, ClpP class	0	0.0694109	-0.261943	-0.137217	-0.123581	-0.0897919	-0.0793483	-0.0357137	-0.0115194
ECD_01249	yciN	DUF2498 protein YciN	S	COG3182	Uncharacterized iron-regulated membrane protein	0	0.545698	0.349641	0.296365	0.543716	0.438627	0.367414	0.51374	0.0254838
ECD_01250	topA	DNA topoisomerase I, omega subunit	L	COG0550	DNA topoisomerase IA	0	0.919861	0.731357	-0.0331337	-0.264867	-0.307881	-0.402214	-0.49935	-0.526128
ECD_01251	cysB	N-acetylserine-responsive cysteine regulon transcriptional activator; autorepressor	K	COG0583	DNA-binding transcriptional regulator, LysR family	0	-0.274707	-0.473776	0.0315391	-0.0410294	-0.120549	0.173014	0.417903	0.250562
ECD_01252	yciX	-	-	-	-	0	0.522559	0.373836	0.696619	0.426135	-0.274893	-0.604873	0.0509258	0.47506
ECD_01253	acnA	aconitate hydratase 1; aconitase A	C	COG1048	Aconitase A	0	0.280981	0.566536	0.621833	0.594364	0.37281	-0.182925	-0.536675	-0.464019
ECD_01254	ribA	GTP cyclohydrolase II	H	COG0807	GTP cyclohydrolase II	0	-0.407246	-0.701785	-0.485267	-0.276324	-0.251404	-0.349631	0.0825772	-0.169204
ECD_01255	pgpB	phosphatidylglycerophosphatase B	I	COG0671	Membrane-associated phospholipid phosphatase	0	0.278256	0.297264	0.198069	0.128931	-0.0574076	-0.296167	-0.355143	-0.131171
ECD_01256	yciS	DUF1049 family inner membrane protein, function unknown	S	COG3771	Uncharacterized membrane protein YciS, DUF1049 family	0	1.72809	1.29744	0.256901	-0.169715	-0.401728	-0.457582	-0.379404	-0.12881
ECD_01257	yciM	LPS regulatory protein; putative modulator of LpxC proteolysis	M	COG2956	Lipopolysaccharide biosynthesis regulator YciM, contains six TPR domains and a predicted metal-binding C-terminal domain	0	1.25097	1.11952	0.330468	-0.134946	-0.357991	-0.476604	-0.533203	-0.133331
ECD_01258	pyrF	orotidine-5'-phosphate decarboxylase	F	COG0284	Orotidine-5'-phosphate decarboxylase	0	-0.6487	-0.847232	-0.718884	-0.770145	-0.551888	-0.453004	-0.399232	-0.531902
ECD_01259	yciH	initiation factor function partial mimic, SUI1 family	J	COG0023	Translation initiation factor 1 (eIF-1/SUI1)	0	-0.811897	-0.92529	-0.687539	-0.760734	-0.515124	-0.366149	-0.271785	-0.448244
ECD_01260	osmB	osmotically and stress inducible lipoprotein	ET	COG0834	ABC-type amino acid transport/signal transduction system, periplasmic component/domain	0	2.06621	2.09824	2.11192	2.31206	2.08723	1.50386	0.918949	1.21918
ECD_01261	yciT	global regulator of transcription; DeoR family	KG	COG1349	DNA-binding transcriptional regulator of sugar metabolism, DeoR/GlpR family	0	-0.299268	-0.460373	-0.152961	-0.16377	-0.0399612	0.156234	0.39195	1.30039
ECD_01262	gmr	cyclic-di-GMP phosphodiesterase; csgD regulator; modulator of RNase II stability	T	COG5001	Predicted signal transduction protein containing a membrane domain, an EAL and a GGDEF domain	0	0.792456	0.756861	0.981063	0.945863	0.462903	-0.29628	-0.316225	-0.370489
ECD_01263	rnb	ribonuclease II	K	COG4776	Exoribonuclease II	0	-1.11881	-1.26187	-0.898962	-0.753959	-0.526996	0.0619483	0.148377	-0.146379
ECD_01264	yciW	putative oxidoreductase	P	COG2128	Alkylhydroperoxidase family enzyme, contains CxxC motif	0	-1.3135	-1.09063	-0.704916	-0.353285	-0.196136	0.562621	0.571782	-0.206544
ECD_01265	fabI	enoyl-[acyl-carrier-protein] reductase, NADH-dependent	I	COG0623	Enoyl-[acyl-carrier-protein] reductase (NADH)	0	-0.245213	-0.376068	-0.093947	-0.0811399	-0.1193	-0.164838	-0.136766	-0.124922
ECD_01266	ycjD	DUF559 family endonuclease-related protein	L	COG2852	Very-short-patch-repair endonuclease	0	-0.026152	0.0725886	-0.0418398	0.113123	0.0887487	-0.0131595	0.015865	0.14721
ECD_01267	sapF	antimicrobial peptide ABC transporter ATPase	V	COG4167	ABC-type antimicrobial peptide transport system, ATPase component	0	-0.291435	-0.0969249	0.00554079	0.249591	0.304203	0.0681814	-0.0365278	-0.162947
ECD_01268	sapD	antimicrobial peptide ABC transporter ATPase	V	COG4170	ABC-type antimicrobial peptide transport system, ATPase component	0	-0.224982	0.00858947	0.0487757	0.366583	0.468121	0.22238	-0.0270318	-0.0817327
ECD_01269	sapC	antimicrobial peptide transport ABC transporter permease	V	COG4171	ABC-type antimicrobial peptide transport system, permease component	0	-0.436159	0.136072	0.00218203	0.413016	0.570062	0.32447	-0.0166008	-0.124608
ECD_01270	sapB	antimicrobial peptide transport ABC transporter permease	V	COG4168	ABC-type antimicrobial peptide transport system, permease component	0	-0.30331	0.183776	0.0944108	0.53385	0.681614	0.371173	0.0499507	0.064119
ECD_01271	sapA	antimicrobial peptide transport ABC transporter periplasmic binding protein	E	COG4166	ABC-type oligopeptide transport system, periplasmic component	0	0.136833	0.409406	0.575416	0.683421	0.691072	0.395803	0.0801167	0.20908
ECD_01272	ymjA	DUF2543 family protein	E	COG0119	Isopropylmalate/homocitrate/citramalate synthases	0	-0.318437	-0.425642	-0.397634	-0.240379	-0.183571	-0.0748355	0.237628	0.19903
ECD_01273	puuP	putrescine importer	E	COG0531	Amino acid transporter	0	-0.609441	-0.244373	-0.247208	-0.2429	-0.274122	-0.240216	-0.285178	-0.455213
ECD_01274	puuA	glutamate--putrescine ligase	E	COG0174	Glutamine synthetase	0	-0.46501	-0.447087	-0.037859	-0.0989008	-0.226948	-0.351163	-0.3326	-0.276632
ECD_01275	puuD	gamma-glutamyl-gamma-aminobutyrate hydrolase	E	COG2071	Gamma-glutamyl-gamma-aminobutyrate hydrolase PuuD (putrescine degradation), contains GATase1-like domain	0	0.00861947	0.0271387	0.149552	0.189452	-0.0641987	-0.433164	-0.521136	-0.0395949
ECD_01276	puuR	repressor for the divergent puu operons, putrescine inducible	K	COG1396	Transcriptional regulator, contains XRE-family HTH domain	0	0.00663929	0.0864224	0.0952179	0.236947	0.091423	-0.0830244	-0.108494	0.08034
ECD_01277	puuC	gamma-glutamyl-gamma-aminobutyraldehyde dehydrogenase; succinate semialdehyde dehydrogenase	C	COG1012	Acyl-CoA reductase or other NAD-dependent aldehyde dehydrogenase	0	0.403704	0.543687	0.826216	0.799022	0.612261	0.410198	0.249119	0.137946
ECD_01278	puuB	gamma-glutamylputrescine oxidoreductase	E	COG0665	Glycine/D-amino acid oxidase (deaminating)	0	0.620079	0.652645	0.778963	0.778897	0.604871	0.376655	0.298429	0.207978
ECD_01279	puuE	4-aminobutyrate aminotransferase, PLP-dependent	E	COG0160	4-aminobutyrate aminotransferase or related aminotransferase	0	0.441723	0.69374	0.74707	0.788981	0.56861	0.366117	0.285309	0.189705
ECD_01280	pspF	psp operon transcriptional activator	KT	COG1221	Transcriptional regulators containing an AAA-type ATPase domain and a DNA-binding domain	0	0.184401	-0.232229	-0.0780592	-0.331895	-0.326762	-0.318443	-0.338072	-0.37665
ECD_01281	pspA	regulatory protein for phage-shock-protein operon	KT	COG1842	Phage shock protein A	0	0.750946	0.516278	0.702047	1.28178	1.65226	2.23191	2.51375	2.06072
ECD_01282	pspB	psp operon transcription co-activator	KT	COG1983	Phage shock protein PspC (stress-responsive transcriptional regulator)	0	0.922305	0.607624	0.746792	1.32338	1.73273	2.36037	2.52607	2.20313
ECD_01283	pspC	psp operon transcription co-activator	KT	COG1983	Phage shock protein PspC (stress-responsive transcriptional regulator)	0	1.0078	0.740296	0.844511	1.36944	1.78052	2.49451	2.69077	2.3681
ECD_01284	pspD	peripheral inner membrane phage-shock protein	K	COG1414	DNA-binding transcriptional regulator, IclR family	0	1.05538	0.936923	0.910755	1.35428	1.82268	2.59411	2.49896	2.351
ECD_01285	pspE	thiosulfate:cyanide sulfurtransferase (rhodanese)	P	COG0607	Rhodanese-related sulfurtransferase	0	0.495417	0.383429	0.403821	0.9051	1.38715	2.02311	2.00167	1.83376
ECD_01298	ycjX	DUF463 family protein, puatative P-loop NTPase	R	COG3106	Predicted ATPase, YcjX-like family	0	2.69742	2.66107	1.14754	0.311544	-0.0773274	-0.455217	-0.633505	-0.426638
ECD_01299	ycjF	UPF0283 family inner membrane protein	S	COG3768	Uncharacterized membrane protein YcjF, UPF0283 family	0	2.39161	2.56234	0.972567	0.222257	-0.0941829	-0.273673	-0.301333	0.0221124
ECD_01300	tyrR	aromatic amino acid biosynthesis and transport regulon transcriptional regulator; autorepressor; ATPase; phosphatase	KE	COG3283	Transcriptional regulator of aromatic amino acids metabolism	0	0.434504	0.539646	0.262194	0.239897	0.119792	-0.156296	-0.20497	-0.317718
ECD_01301	tpx	lipid hydroperoxide peroxidase	O	COG2077	Peroxiredoxin	0	0.18943	-0.106368	-0.131295	-0.155516	-0.152711	-0.158549	-0.163875	-0.278003
ECD_01302	ycjG	L-Ala-D/L-Glu epimerase	MR	COG4948	L-alanine-DL-glutamate epimerase or related enzyme of enolase superfamily	0	0.253378	0.39188	0.087295	0.143045	0.0474832	-0.118989	-0.2749	-0.109554
ECD_01303	mpaA	murein peptide amidase A	M	COG2866	Murein tripeptide amidase MpaA	0	0.62434	0.386211	0.379914	0.322232	0.216821	0.169803	0.271007	0.318576
ECD_01305	ycjY	S9 homolog non-peptidase family protein	T	COG1073	Fermentation-respiration switch protein FrsA, has esterase activity, DUF1100 family	0	0.736064	0.289485	0.69065	0.48823	0.132791	-0.0426072	0.0376051	0.095195
ECD_01307	mppA	murein tripeptide (L-ala-gamma-D-glutamyl-meso-DAP) transporter subunit	E	COG4166	ABC-type oligopeptide transport system, periplasmic component	0	-0.376687	-0.586351	-0.226733	-0.42425	-0.622323	-0.731075	-0.475223	-0.708197
ECD_01309	ynaJ	DUF2534 family putative inner membrane protein	S	COG3182	Uncharacterized iron-regulated membrane protein	0	0.594023	0.479837	0.156645	0.196134	0.00506292	-0.0831523	0.0321629	0.257856
ECD_01310	uspE	stress-induced protein	T	COG0589	Nucleotide-binding universal stress protein, UspA family	0	0.164359	0.194189	-0.00456051	0.228188	0.15975	-0.259508	-0.339987	-0.335969
ECD_01311	fnr	-	-	-	-	0	0.119663	0.00417309	-0.0619358	0.0238958	-0.0467033	-0.0431154	0.00620658	0.351441
ECD_01312	ogt	O-6-alkylguanine-DNA:cysteine-protein methyltransferase	L	COG0350	O6-methylguanine-DNA--protein-cysteine methyltransferase	0	0.603839	0.31761	0.396336	0.345116	0.218223	0.361779	0.632287	0.607517
ECD_01315	abgA	p-aminobenzoyl-glutamate hydrolase, A subunit	R	COG1473	Metal-dependent amidase/aminoacylase/carboxypeptidase	0	-0.746396	-0.887938	-0.852928	-0.864763	-0.728788	-0.834692	-0.898499	-0.965548
ECD_01316	abgR	putative DNA-binding transcriptional regulator of abgABT operon	K	COG0583	DNA-binding transcriptional regulator, LysR family	0	-0.719727	-0.682119	-0.570549	-0.491064	-0.452727	-0.420261	-0.22411	-0.49573
ECD_01317	smrA	DNA endonuclease	L	COG2840	DNA-nicking endonuclease, Smr domain	0	0.693009	-0.0886634	0.183621	0.0602818	-0.0617532	-0.282286	-0.168954	-0.25207
ECD_01318	ydaM	diguanylate cyclase, csgD regulator	TK	COG3706	Two-component response regulator, PleD family, consists of two REC domains and a diguanylate cyclase (GGDEF) domain	0	0.547249	0.745443	0.129113	0.159456	-0.215359	-0.508233	-0.428504	-0.286071
ECD_01319	ydaN	putative Zn(II) transporter	P	COG0598	Mg2+ and Co2+ transporter CorA	0	0.673104	0.433874	0.709344	0.568062	0.241482	-0.0479817	-0.156426	-0.0201704
ECD_01320	dbpA	ATP-dependent RNA helicase, specific for 23S rRNA	L	COG0513	Superfamily II DNA and RNA helicase	0	-0.62962	-0.380385	-0.333878	-0.220548	-0.350292	-0.523939	-0.499299	-0.431061
ECD_01321	ttcA	tRNA s(2)C32 thioltransferase, iron sulfur cluster protein	J	COG0037	tRNA(Ile)-lysidine synthase TilS/MesJ	0	0.338385	0.0791621	0.0397173	0.14165	0.118886	0.0263804	0.0434831	0.329359
ECD_01336	-	conserved hypothetical protein	-	-	-	0	0.442905	-0.153998	-0.296169	-0.231105	-0.25262	-0.269663	0.483869	0.211427
ECD_01338	rzpR	predicted defective peptidase	-	-	-	0	0.292789	-0.000927459	0.11556	0.23248	0.301842	0.533616	0.640159	0.859878
ECD_01339	trkG	Rac prophage; potassium transporter subunit	P	COG0168	Trk-type K+ transport system, membrane component	0	-0.266835	-0.0378464	0.181769	0.262726	0.400171	0.383987	0.679335	0.928894
ECD_01344	-	conserved hypothetical protein	-	-	-	0	0.671681	0.129028	0.444475	0.117323	-0.0830323	0.140258	0.541202	0.531368
ECD_01347	uspF	stress-induced protein, ATP-binding protein	T	COG0589	Nucleotide-binding universal stress protein, UspA family	0	0.953159	0.413334	0.267776	0.147893	-0.155547	-0.577024	-0.93423	-0.81997
ECD_01349	pfo	pyruvate-flavodoxin oxidoreductase	C	COG0674	Pyruvate:ferredoxin oxidoreductase or related 2-oxoacid:ferredoxin oxidoreductase, alpha subunit	0	-0.837702	-0.713826	-0.731905	-0.239317	0.0101928	-0.341511	-0.815644	-0.860998
ECD_01350	ydbJ	DUF333 family putative lipoprotein	R	COG3042	Putative hemolysin	0	-0.608996	-0.537653	-0.308674	-0.37255	-0.572025	-0.484003	-0.133611	-0.0984389
ECD_01351	hslJ	heat-inducible lipoprotein involved in novobiocin resistance	O	COG3187	Heat shock protein HslJ	0	1.62464	1.32395	1.0885	0.696904	0.271709	-0.102886	-0.107128	0.113537
ECD_01352	ldhA	fermentative D-lactate dehydrogenase, NAD-dependent	CHR	COG1052	Lactate dehydrogenase or related 2-hydroxyacid dehydrogenase	0	2.14138	1.41054	0.818446	0.178488	-0.280345	-0.486554	-0.33325	-0.42552
ECD_01353	ydbH	putative membrane-anchored protein, function unknown	U	COG2911	Autotransporter translocation and assembly factor TamB	0	-0.602963	-0.585945	-0.394083	-0.244504	-0.111545	-0.143033	-0.210257	-0.181597
ECD_01354	ynbE	lipoprotein	-	-	-	0	-0.896018	-0.866556	-0.492492	-0.356958	-0.350448	-0.269058	0.130809	0.244628
ECD_01355	ydbL	DUF1318 family protein	S	COG3784	Uncharacterized conserved protein YdbL, DUF1318 family	0	-0.939468	-0.667991	-0.270599	-0.168861	-0.158342	-0.14168	0.281453	0.499636
ECD_01356	feaR	transcriptional activator for tynA and feaB	K	COG2207	AraC-type DNA-binding domain and AraC-containing proteins	0	-0.567106	-0.678412	-0.563733	-0.435287	-0.445293	-0.630036	-0.695871	-0.451459
ECD_01357	feaB	phenylacetaldehyde dehydrogenase	C	COG1012	Acyl-CoA reductase or other NAD-dependent aldehyde dehydrogenase	0	0.0483344	-0.103513	-0.214242	-0.12525	-0.103488	-0.194148	-0.186332	-0.0766102
ECD_01359	insE-2	putative transposase-related protein	X	COG2963	Transposase and inactivated derivatives	0	0.595211	0.122533	0.276768	0.266999	0.251995	0.332716	0.266758	0.243981
ECD_01360	insF-2	IS3 element protein InsF	X	COG2801	Transposase InsO and inactivated derivatives	0	0.3781	0.0382663	0.104896	0.025242	0.0456026	0.131691	0.0155836	0.0452662
ECD_01361	ydbC	putative NAD(P)-binding oxidoreductase	R	COG0667	Predicted oxidoreductase (related to aryl-alcohol dehydrogenase)	0	0.0984326	0.0664935	0.145815	0.0605694	-0.00270742	0.0909444	0.116865	0.350794
ECD_01366	ynbD	putative phosphatase inner membrane protein	I	COG0671	Membrane-associated phospholipid phosphatase	0	0.0809842	0.0408923	0.0928824	0.230634	0.135996	-0.0443769	-0.137738	-0.179324
ECD_01367	azoR	NADH-azoreductase, FMN-dependent	C	COG1182	FMN-dependent NADH-azoreductase	0	0.867849	1.19189	1.15419	1.53433	1.83487	1.40615	2.06433	2.68039
ECD_01368	hrpA	putative ATP-dependent helicase	J	COG1643	HrpA-like RNA helicase	0	0.41722	0.620545	0.271389	0.406811	0.41918	0.206064	0.0253558	0.0169246
ECD_01369	ydcF	DUF218 superfamily protein, SAM-binding	R	COG1434	Uncharacterized SAM-binding protein YcdF, DUF218 family	0	0.337868	-0.295374	-0.188033	-0.160009	-0.18841	-0.131616	-0.021691	-0.298111
ECD_01370	aldA	aldehyde dehydrogenase A, NAD-linked	C	COG1012	Acyl-CoA reductase or other NAD-dependent aldehyde dehydrogenase	0	-0.793577	-0.991055	-0.948623	-0.883855	-0.732322	-0.600405	-0.425556	-0.62724
ECD_01371	gapC	glyceraldehyde-3-phosphate dehydrogenase	G	COG0057	Glyceraldehyde-3-phosphate dehydrogenase/erythrose-4-phosphate dehydrogenase	0	0.109622	-0.290293	0.286702	0.201916	0.0621032	-0.564266	-0.776972	-0.666753
ECD_01372	insA-12	IS1 protein InsA	X	COG3677	Transposase	0	0.425903	0.445841	0.400821	0.189923	0.127711	0.465349	0.678629	1.00784
ECD_01374	cybB	cytochrome b561	C	COG3038	Cytochrome b561	0	-0.117544	-0.607574	-0.361545	-0.395933	-0.582841	-0.645823	-0.0625614	-0.355351
ECD_01375	ydcA	putative periplasmic protein	-	-	-	0	-0.166579	0.102602	0.0166237	0.0387383	0.039872	-0.0854437	-0.232678	0.00390021
ECD_01376	hokB	toxic polypeptide, small	-	-	-	0	0.18772	-0.24012	-0.596963	-0.780449	-1.0127	-1.23718	-1.1442	-0.791262
ECD_01377	mokB	regulatory peptide	-	-	-	0	0.241893	-0.191142	-0.596963	-0.780449	-0.993712	-1.19133	-1.1354	-0.821157
ECD_01378	trg	methyl-accepting chemotaxis protein III, ribose and galactose sensor receptor	NT	COG0840	Methyl-accepting chemotaxis protein	0	0.470154	0.518709	0.452556	0.306318	0.145807	0.106141	0.069202	0.330167
ECD_01379	ydcI	putative DNA-binding transcriptional regulator	K	COG0583	DNA-binding transcriptional regulator, LysR family	0	-0.580456	-0.480868	-0.429973	-0.327497	-0.312028	-0.445796	-0.373019	-0.0539776
ECD_01380	ydcJ	putative metalloenzyme	R	COG5383	Uncharacterized metalloenzyme YdcJ, glyoxalase superfamily	0	0.156574	0.257976	0.250314	0.409128	0.0917554	-0.669407	-0.821617	-0.825733
ECD_01381	opgD	OPG biosynthetic periplasmic protein	M	COG3131	Periplasmic glucans biosynthesis protein	0	-0.200322	-0.631921	-0.390883	-0.333344	-0.155501	0.177817	0.112361	0.0693669
ECD_01383	ydcH	DUF465 family protein	S	COG2841	Uncharacterized conserved protein YdcH, DUF465 family	0	0.238904	-0.213576	-0.23945	0.0181625	0.103255	-0.122434	-0.442674	0.310559
ECD_01384	rimL	ribosomal-protein-L7/L12-serine acetyltransferase	JO	COG1670	Protein N-acetyltransferase, RimJ/RimL family	0	-0.0465308	-0.15652	-0.153996	0.0100982	0.12979	0.154671	0.365565	0.90543
ECD_01385	ydcK	uncharacterized protein	R	COG0663	Carbonic anhydrase or acetyltransferase, isoleucine patch superfamily	0	0.872144	0.754161	0.793939	0.895198	0.565774	-0.0469993	-0.334135	-0.198568
ECD_01386	tehA	potassium-tellurite ethidium and proflavin transporter	V	COG1275	Tellurite resistance protein TehA and related permeases	0	-0.0801317	-0.514171	-0.291629	-0.297325	-0.223788	-0.274644	-0.263083	-0.117426
ECD_01387	tehB	tellurite, selenium methyltransferase, SAM-dependent; tellurite, selenium resistance protein	QR	COG0500	SAM-dependent methyltransferase	0	-0.0745963	-0.549892	-0.138639	-0.212803	-0.236106	-0.142583	0.0519184	0.179171
ECD_01388	ydcL	lipoprotein	-	-	-	0	0.439867	0.826131	0.876197	0.986235	0.570665	-0.0872531	-0.263485	0.0554429
ECD_01390	insQ	IS609 transposase B	X	COG0675	Transposase	0	-0.124792	-0.457847	-0.479249	-0.500666	-0.552291	-0.568	-0.613187	-0.430007
ECD_01391	ydcO	BenE family inner membrane putative transporter	Q	COG3135	Predicted benzoate:H+ symporter BenE	0	-0.583747	-0.39913	-0.261453	-0.257013	-0.329873	-0.375295	-0.386003	-0.737626
ECD_01392	ydcN	putative DNA-binding transcriptional regulator	K	COG1396	Transcriptional regulator, contains XRE-family HTH domain	0	0.124949	-0.0654349	-0.0275627	-0.0933588	-0.0917453	-0.0488861	-0.0656006	-0.0912176
ECD_01393	ydcP	putative peptidase	O	COG0826	Collagenase-like protease, PrtC family	0	-0.797372	-1.12165	-0.596042	-0.743583	-0.677303	-0.608936	-0.595359	-0.658741
ECD_01394	yncJ	uncharacterized protein	Q	COG1233	Phytoene dehydrogenase-related protein	0	0.954767	0.423594	0.943515	1.3714	1.83875	2.95859	3.08875	2.01273
ECD_01395	hicB	antitoxin for the HicAB toxin-antitoxin system	V	COG1598	Predicted nuclease of the RNAse H fold, HicB family	0	0.485151	0.257047	0.659977	0.85786	0.798033	0.814775	0.863475	1.05473
ECD_01396	ydcR	putative DNA-binding transcriptional regulator and putative aminotransferase	KE	COG1167	DNA-binding transcriptional regulator, MocR family, contains an aminotransferase domain	0	-0.133983	-0.490506	0.255461	0.153539	0.127088	0.091288	0.218343	0.283184
ECD_01397	ydcS	putative ABC transporter periplasmic binding protein	E	COG0687	Spermidine/putrescine-binding periplasmic protein	0	-0.272009	0.36289	0.102345	0.32926	-0.241558	-1.16358	-1.02644	-0.939926
ECD_01398	ydcT	putative ABC transporter ATPase	E	COG3842	ABC-type Fe3+/spermidine/putrescine transport systems, ATPase components	0	-0.825919	0.138661	-0.243175	0.12942	-0.205668	-1.05117	-1.17778	-0.972042
ECD_01399	ydcU	putative ABC transporter permease	E	COG1176	ABC-type spermidine/putrescine transport system, permease component I	0	-0.946774	-0.205995	-0.426306	-0.00966284	-0.301357	-1.10698	-1.29456	-0.886226
ECD_01400	ydcV	putative ABC transporter permease	E	COG1177	ABC-type spermidine/putrescine transport system, permease component II	0	-1.26654	-0.666819	-0.647464	-0.423257	-0.564525	-1.30127	-1.5933	-1.12324
ECD_01401	patD	gamma-aminobutyraldehyde dehydrogenase	C	COG1012	Acyl-CoA reductase or other NAD-dependent aldehyde dehydrogenase	0	-1.19319	-1.18742	-0.866392	-0.83457	-1.05191	-1.61987	-1.75837	-1.49928
ECD_01402	ydcX	DUF2566 family protein	-	-	-	0	-0.0318649	0.221212	0.212871	0.313717	0.239747	0.234101	0.46994	0.570899
ECD_01403	ydcY	DUF2526 family protein	-	-	-	0	1.26478	1.1467	0.983684	0.909204	0.811415	1.10328	1.11521	0.810543
ECD_01404	ydcZ	DUF606 family inner membrane protein	S	COG3238	Uncharacterized membrane protein YdcZ, DUF606 family	0	-0.274363	-0.451361	-0.0793758	0.207856	0.28091	0.404644	0.790551	0.569212
ECD_01405	mnaT	methionine N-acyltransferase; L-amino acid N-acyltransferase	E	COG1247	L-amino acid N-acyltransferase YncA	0	0.328019	-0.0693811	0.040855	0.363702	0.490131	0.723393	1.31719	0.915252
ECD_01406	curA	curcumin/dihydrocurcumin reductase, NADPH-dependent	QR	COG2130	NADPH-dependent curcumin reductase CurA	0	-0.359657	-0.265311	-0.177338	-0.045931	-0.159604	-0.457628	-0.591556	-0.570744
ECD_01407	mcbR	colanic acid and biofilm gene transcriptional regulator, MqsR-controlled	K	COG1802	DNA-binding transcriptional regulator, GntR family	0	0.225477	0.251635	0.97362	0.760873	0.172766	-0.325751	-0.20559	-0.00717639
ECD_01408	yncD	putative iron outer membrane transporter	P	COG4772	Outer membrane receptor for Fe3+-dicitrate	0	-0.988902	-0.940314	-0.541453	-0.431238	-0.23272	-0.219792	-0.180911	-0.195073
ECD_01409	yncE	ATP-binding protein, periplasmic, function unknown	R	COG3391	DNA-binding beta-propeller fold protein YncE	0	0.00459547	-0.636328	-0.765315	-0.218222	0.576854	0.972631	1.35754	1.03681
ECD_01410	ansP	L-asparagine transporter	E	COG1113	L-asparagine transporter and related permeases	0	0.158978	-0.199339	-0.0484406	-0.120093	-0.027941	0.108657	0.161271	0.064036
ECD_01411	yncG	glutathione S-transferase homolog	O	COG0625	Glutathione S-transferase	0	0.111296	-0.107958	0.300965	0.268241	-0.0885294	-0.594806	-0.775085	-0.904292
ECD_01420	yddH	flavin reductase like-protein	C	COG1853	NADH-FMN oxidoreductase RutF, flavin reductase (DIM6/NTAB) family	0	0.0745239	-0.0689401	-0.0431157	0.0116502	-0.224001	-0.641392	-0.621501	-0.520175
ECD_01421	nhoA	N-hydroxyarylamine O-acetyltransferase	Q	COG2162	Arylamine N-acetyltransferase	0	-0.0748982	-0.47583	-0.368823	-0.232087	-0.0465697	-0.110865	-0.0945299	0.0202305
ECD_01422	yddE	-	-	-	-	0	-0.341327	-0.496461	-0.367198	-0.248595	-0.256947	-0.269676	0.0393224	0.0796017
ECD_01423	narV	nitrate reductase 2 (NRZ), gamma subunit	CP	COG2181	Nitrate reductase gamma subunit	0	0.255732	0.470533	0.478931	0.448008	0.0595104	-0.485424	-0.770742	-0.834419
ECD_01424	narW	nitrate reductase 2 (NRZ), delta subunit (assembly subunit)	CPO	COG2180	Nitrate reductase assembly protein NarJ, required for insertion of molybdenum cofactor	0	0.116759	0.585045	0.57904	0.467591	-0.000575674	-0.504143	-1.00344	-1.01441
ECD_01425	narY	nitrate reductase 2 (NRZ), beta subunit	CP	COG1140	Nitrate reductase beta subunit	0	0.261453	0.808254	0.698602	0.555134	0.111993	-0.505937	-0.920602	-0.870592
ECD_01426	narZ	nitrate reductase 2 (NRZ), alpha subunit	CP	COG5013	Nitrate reductase alpha subunit	0	0.324637	0.956632	0.773352	0.568064	0.0509735	-0.579753	-0.940895	-0.866339
ECD_01427	narU	nitrate/nitrite transporter	P	COG2223	Nitrate/nitrite transporter NarK	0	0.758816	1.40562	1.17153	0.901171	0.207938	-0.71161	-1.18469	-0.842809
ECD_01435	yddM	putative DNA-binding transcriptional regulator	V	COG3093	Plasmid maintenance system antidote protein VapI, contains XRE-type HTH domain	0	0.456747	0.736123	0.879096	1.09512	1.03893	1.07176	0.814987	1.14611
ECD_01436	adhP	ethanol-active dehydrogenase/acetaldehyde-active reductase	G	COG1064	D-arabinose 1-dehydrogenase, Zn-dependent alcohol dehydrogenase family	0	0.449016	0.0324384	0.179971	0.38314	0.208643	-0.472703	-0.840964	-0.706359
ECD_01437	maeA	malate dehydrogenase, decarboxylating, NAD-requiring; malic enzyme	C	COG0281	Malic enzyme	0	-0.608179	-0.439272	-0.13899	0.0126632	-0.0436174	-0.165059	-0.0851201	-0.157837
ECD_01438	sra	stationary-phase-induced ribosome-associated protein	-	-	-	0	0.729684	0.488877	0.767941	0.9563	0.620686	-0.286267	-0.953225	-0.285573
ECD_01440	osmC	lipoyl-dependent Cys-based peroxidase, hydroperoxide resistance; salt-shock inducible membrane protein; peroxiredoxin	V	COG1764	Organic hydroperoxide reductase OsmC/OhrA	0	0.605575	0.603607	0.795544	0.791389	0.358679	-0.588728	-1.01689	-0.829854
ECD_01441	ddpF	D,D-dipeptide ABC transporter ATPase	E	COG4608	ABC-type oligopeptide transport system, ATPase component	0	-1.24551	-1.12461	-0.950733	-0.554585	-0.382036	-0.502481	-0.690161	-0.603181
ECD_01442	ddpD	D,D-dipeptide ABC transporter ATPase	EP	COG0444	ABC-type dipeptide/oligopeptide/nickel transport system, ATPase component	0	-1.60366	-1.23762	-0.996917	-0.622518	-0.397647	-0.59812	-0.718584	-0.72195
ECD_01443	ddpC	D,D-dipeptide ABC transporter permease	EP	COG1173	ABC-type dipeptide/oligopeptide/nickel transport system, permease component	0	-1.77147	-1.15924	-0.941511	-0.487131	-0.30422	-0.595667	-0.732253	-0.704969
ECD_01444	ddpB	D,D-dipeptide ABC transporter permease	EP	COG0601	ABC-type dipeptide/oligopeptide/nickel transport system, permease component	0	-1.91775	-1.0279	-0.864293	-0.584589	-0.527974	-0.792069	-0.955122	-0.8981
ECD_01445	ddpA	D,D-dipeptide ABC transporter periplasmic binding protein	E	COG0747	ABC-type transport system, periplasmic component	0	-1.17092	-0.329548	-0.471568	-0.223307	-0.335006	-0.799405	-0.790249	-0.888686
ECD_01446	ddpX	D-ala-D-ala dipeptidase, Zn-dependent	M	COG2173	D-alanyl-D-alanine dipeptidase	0	-0.301325	0.126304	0.0207658	0.220085	0.0114121	-0.468649	-0.313203	-0.508504
ECD_01447	dosP	oxygen sensor, c-di-GMP phosphodiesterase, heme-regulated; cold- and stationary phase-induced bioflim regulator	T	COG2199	GGDEF domain, diguanylate cyclase (c-di-GMP synthetase) or its enzymatically inactive variants	0	-0.770665	0.282851	0.378081	0.481327	0.10139	-0.41647	-0.480433	0.102284
ECD_01448	dosC	diguanylate cyclase, cold- and stationary phase-induced oxygen-dependent biofilm regulator	TK	COG3706	Two-component response regulator, PleD family, consists of two REC domains and a diguanylate cyclase (GGDEF) domain	0	0.396852	0.675407	0.701132	0.770143	0.28618	-0.399901	-0.426656	0.154639
ECD_01449	yddW	liprotein, glycosyl hydrolase homolog	S	COG1649	Uncharacterized lipoprotein YddW, UPF0748 family	0	-0.309567	-0.953643	-0.500961	-0.508041	-0.376492	-0.243773	-0.158874	-0.345511
ECD_01450	gadC	glutamate:gamma-aminobutyric acid antiporter	E	COG0531	Amino acid transporter	0	0.955737	0.770569	0.870095	0.777839	0.283759	-0.376051	-0.545568	-0.342309
ECD_01451	gadB	glutamate decarboxylase B, PLP-dependent	E	COG0076	Glutamate or tyrosine decarboxylase or a related PLP-dependent protein	0	0.690944	0.555978	0.658744	0.655706	0.321264	-0.20618	-0.458085	-0.302358
ECD_01452	pqqL	putative periplasmic M16 family zinc metalloendopeptidase	R	COG0612	Predicted Zn-dependent peptidase	0	-0.669122	-0.77184	-0.231721	-0.0481097	0.457787	0.878715	1.5302	2.04843
ECD_01453	yddB	putative TonB-dependent outer membrane receptor	P	COG4771	Outer membrane receptor for ferrienterochelin and colicins	0	-0.598544	-0.58738	-0.0128105	0.159175	0.76525	1.42291	1.99093	2.19811
ECD_01455	ydeM	putative YdeN-specific sulfatase-maturating enzyme	O	COG0641	Sulfatase maturation enzyme AslB, radical SAM superfamily	0	-1.95198	-1.69351	-1.42331	-1.41386	-1.40691	-1.23357	-0.928558	-0.933426
ECD_01456	ydeN	putative Ser-type periplasmic non-aryl sulfatase	P	COG3119	Arylsulfatase A or related enzyme	0	-1.14917	-1.93518	-1.60562	-1.70307	-1.66947	-1.86281	-1.34175	-1.70532
ECD_01459	ydeP	putative oxidoreductase	C	COG0243	Anaerobic selenocysteine-containing dehydrogenase	0	1.58942	1.24251	1.02787	0.740744	0.48274	0.204736	0.220322	0.243062
ECD_01469	hipA	inactivating GltX kinase facilitating persister formation; toxin of HipAB TA pair; autokinase	T	COG3550	Serine/threonine protein kinase HipA, toxin component of the HipAB toxin-antitoxin module	0	1.09465	0.561229	0.693114	0.452774	0.0734474	-0.0774148	-0.140622	-0.0850831
ECD_01470	hipB	antitoxin of HipAB toxin-antitoxin system	K	COG1396	Transcriptional regulator, contains XRE-family HTH domain	0	0.975402	0.522716	0.633729	0.522272	0.125949	-0.320921	-0.460752	-0.657904
ECD_01471	ydeU	-	-	-	-	0	0.294716	0.377907	0.177533	0.148039	0.146752	0.113681	0.101816	0.0145836
ECD_01476	tam	trans-aconitate methyltransferase	C	COG4106	Trans-aconitate methyltransferase	0	0.945407	0.501233	0.583356	0.337614	-0.0787582	-0.596055	-0.822333	-0.715926
ECD_01478	uxaB	altronate oxidoreductase, NAD-dependent	G	COG0246	Mannitol-1-phosphate/altronate dehydrogenases	0	-0.178303	0.0628227	0.0902593	0.350568	0.196743	-0.120126	-0.250527	-0.0178975
ECD_01479	yneF	putative membrane-bound diguanylate cyclase	T	COG2199	GGDEF domain, diguanylate cyclase (c-di-GMP synthetase) or its enzymatically inactive variants	0	-0.197811	0.0103647	0.372803	0.449041	0.332302	0.0910534	0.0644852	0.33868
ECD_01480	yneG	DUF4186 family protein	-	-	-	0	-0.675376	-0.920231	-0.495436	-0.372188	-0.316143	-0.0168228	0.321021	0.42136
ECD_01481	glsB	glutaminase 2	E	COG2066	Glutaminase	0	-0.284585	-0.872721	-0.535188	-0.650456	-0.600515	-0.226033	0.00112135	0.108573
ECD_01482	sad	succinate semialdehyde dehydrogenase, NAD(P)+-dependent	C	COG1012	Acyl-CoA reductase or other NAD-dependent aldehyde dehydrogenase	0	0.158328	-0.315339	-0.188892	-0.237526	-0.214106	0.0833281	0.259876	0.241407
ECD_01486	marC	UPF0056 family inner membrane protein	E	COG2095	Small neutral amino acid transporter SnatA, MarC family	0	0.626706	0.49067	0.386376	0.367059	0.239873	0.095033	0.138395	0.139214
ECD_01487	-	phage N15 gp48-like protein	K	COG1396	Transcriptional regulator, contains XRE-family HTH domain	0	1.879	1.37427	0.9154	0.849944	0.591217	0.519933	0.793433	0.429337
ECD_01488	-	putative phage protein	X	COG4679	Phage-related protein	0	1.15236	0.614145	0.24821	0.176334	-0.0994502	-0.27025	0.170576	0.197585
ECD_01489	marR	transcriptional repressor of multiple antibiotic resistance	K	COG1846	DNA-binding transcriptional regulator, MarR family	0	0.0576856	-0.142928	0.593124	0.774156	0.786236	1.06712	1.5586	0.437378
ECD_01490	marA	multiple antibiotic resistance transcriptional regulator	K	COG2207	AraC-type DNA-binding domain and AraC-containing proteins	0	0.113899	-0.199483	0.790671	0.912852	1.00277	1.26863	1.41234	0.461338
ECD_01491	marB	periplasmic mar operon regulator	-	-	-	0	0.12011	0.000287607	1.09336	1.22255	1.20736	1.29509	1.13631	0.44231
ECD_01492	eamA	cysteine and O-acetyl-L-serine efflux system	GER	COG0697	Permease of the drug/metabolite transporter (DMT) superfamily	0	-0.715826	-0.810592	-0.832864	-0.825612	-0.938978	-1.07656	-0.656386	-0.604226
ECD_01493	ydeE	putative transporter	G	COG2814	Predicted arabinose efflux permease, MFS family	0	-0.0276915	-0.126884	-0.335475	-0.179582	-0.210426	-0.319597	0.0330805	0.0182647
ECD_01494	dgcZ	diguanylate cyclase, zinc-sensing	TK	COG3706	Two-component response regulator, PleD family, consists of two REC domains and a diguanylate cyclase (GGDEF) domain	0	0.24794	-0.119928	0.2712	0.816925	1.07324	1.6471	2.04259	0.896434
ECD_01495	ydeI	hydrogen peroxide resistance OB fold protein; putative periplasmic protein	S	COG3111	Predicted periplasmic protein YdeI with OB-fold, BOF family	0	0.812429	0.929954	1.01268	1.17514	0.67915	-0.0965318	-0.701655	-0.470831
ECD_01496	ydeJ	inactive PncC family protein	H	COG1546	Nicotinamide mononucleotide (NMN) deamidase PncC	0	0.59177	0.630324	1.253	1.17735	0.739929	0.282357	-0.231962	0.0390147
ECD_01497	dcp	dipeptidyl carboxypeptidase II	E	COG0339	Zn-dependent oligopeptidase	0	-0.0465261	-0.639924	-0.436935	-0.527516	-0.527129	-0.40424	-0.26484	-0.25276
ECD_01498	ydfG	NADP-dependent 3-hydroxy acid dehydrogenase; malonic semialdehyde reductase	C	COG4221	NADP-dependent 3-hydroxy acid dehydrogenase YdfG	0	0.0249394	-0.269077	-0.284129	-0.34373	-0.310566	-0.314005	-0.368321	-0.395553
ECD_01499	rspR	transcriptional repressor for rspAB	K	COG1802	DNA-binding transcriptional regulator, GntR family	0	-0.171339	-0.520252	-0.258396	-0.199831	-0.183047	-0.15035	-0.0621275	-0.0618509
ECD_01500	ydfZ	selenoprotein, function unknown	L	COG1389	DNA topoisomerase VI, subunit B	0	0.291452	-0.0232261	0.081218	0.200627	0.374076	0.518706	0.333679	0.255219
ECD_01505	-	conserved hypothetical protein	M	COG2885	Outer membrane protein OmpA and related peptidoglycan-associated (lipo)proteins	0	0.725708	0.281246	0.530934	0.425503	0.0702172	0.154636	0.545078	0.574951
ECD_01524	insE-4	putative transposase-related protein	X	COG2963	Transposase and inactivated derivatives	0	0.597349	0.218842	0.263982	0.309881	0.300624	0.390255	0.257356	0.232748
ECD_01525	insF-4	putative transposase for IS3	X	COG2801	Transposase InsO and inactivated derivatives	0	0.40551	-0.0433918	0.04985	0.0195467	0.0562273	0.145229	-0.047249	-0.0260585
ECD_01526	-	-	-	-	-	0	0.512077	0.311418	0.497215	0.425351	-0.322166	-1.06693	-0.568466	-0.445128
ECD_01527	-	putative lipoprotein	M	COG3040	Bacterial lipocalin	0	0.056654	0.0197681	0.533572	0.295187	-0.419269	-0.697188	-0.288808	-0.0695404
ECD_01532	hokD	Qin prophage; small toxic polypeptide	-	-	-	0	0.264723	0.210087	0.286916	0.494566	0.605475	0.703806	0.566033	1.17848
ECD_01533	-	conserved hypothetical protein	-	-	-	0	0.802784	0.44049	0.414884	0.624526	0.548645	0.308872	0.248026	0.407389
ECD_01535	-	conserved hypothetical protein	K	COG1522	DNA-binding transcriptional regulator, Lrp family	0	0.746872	0.351157	0.301333	0.309021	0.163147	-0.013123	0.0802488	0.222862
ECD_01539	-	prophage CP-9330 DicA-like protein	K	COG1396	Transcriptional regulator, contains XRE-family HTH domain	0	0.387604	-0.192525	0.0743575	-0.0375905	-0.300379	-0.224201	-0.117487	0.245655
ECD_01551	ynfA	UPF0060 family inner membrane protein	R	COG1742	Uncharacterized inner membrane protein YnfA, drug/metabolite transporter superfamily	0	0.289788	0.202602	0.12752	0.0714112	-0.16746	-0.159415	0.0844627	0.114362
ECD_01552	ynfB	UPF0482 family putative periplasmic protein	-	-	-	0	0.914405	0.609635	1.00365	1.00701	0.731504	0.858445	1.02797	1.07717
ECD_01553	speG	spermidine N(1)-acetyltransferase	JO	COG1670	Protein N-acetyltransferase, RimJ/RimL family	0	0.46577	0.232544	0.817866	0.804089	0.579769	0.599337	0.792264	0.780691
ECD_01554	ynfC	UPF0257 family lipoprotein	-	-	-	0	0.0897344	-0.276514	0.196451	0.0291979	-0.255954	-0.480331	-0.290328	-0.316893
ECD_01555	ynfD	DUF1161 family periplasmic protein	-	-	-	0	1.31529	1.23442	0.94625	1.14058	0.960482	0.483197	-0.0859697	-0.445951
ECD_01556	ynfE	putative selenate reductase, periplasmic	C	COG0243	Anaerobic selenocysteine-containing dehydrogenase	0	1.29122	0.719713	0.859623	0.720954	0.565874	0.40524	0.428322	0.186552
ECD_01557	ynfF	S- and N-oxide reductase, A subunit, periplasmic	C	COG0243	Anaerobic selenocysteine-containing dehydrogenase	0	0.691619	0.970709	0.760707	0.738626	0.706684	0.584788	0.632013	0.410856
ECD_01558	ynfG	oxidoreductase, Fe-S subunit	C	COG0437	Fe-S-cluster-containing dehydrogenase component	0	0.0360608	0.764476	0.573936	0.707579	0.748661	0.578748	0.590473	0.260064
ECD_01559	ynfH	oxidoreductase, membrane subunit	C	COG3302	DMSO reductase anchor subunit	0	0.0549922	0.580018	0.444497	0.576938	0.661792	0.555634	0.477252	0.359425
ECD_01560	dmsD	twin-argninine leader-binding protein for DmsA and TorA	O	COG3381	Cytoplasmic chaperone TorD involved in molybdoenzyme TorA maturation	0	-0.203776	-0.0663425	-0.0102466	0.0325421	0.111613	0.128733	0.125213	0.220368
ECD_01561	clcB	H(+)/Cl(-) exchange transporter	P	COG0038	H+/Cl- antiporter ClcA	0	-0.283626	-0.42015	-0.08982	-0.0938305	0.192611	0.382005	0.32671	0.241762
ECD_01562	ynfK	putative dethiobiotin synthetase	H	COG0132	Dethiobiotin synthetase	0	0.197414	0.194108	0.0362926	0.0889628	0.103944	-0.0848374	-0.408194	-0.198523
ECD_01563	mlc	glucosamine anaerobic growth regulon transcriptional repressor; autorepressor	KG	COG1940	Sugar kinase of the NBD/HSP70 family, may contain an N-terminal HTH domain	0	0.256725	-0.0202492	-0.696846	-1.07749	-1.1382	-1.21331	-0.984376	-0.363817
ECD_01564	ynfL	LysR family putative transcriptional regulator	K	COG0583	DNA-binding transcriptional regulator, LysR family	0	0.447855	0.146871	0.329482	0.307475	0.297533	0.156352	0.210273	-0.0914498
ECD_01565	ynfM	putative arabinose efflux transporter	G	COG2814	Predicted arabinose efflux permease, MFS family	0	1.47773e-05	0.213506	0.373453	0.69392	0.91814	0.839453	0.781603	1.6496
ECD_01566	asr	acid shock-inducible periplasmic protein	-	-	-	0	-0.147115	-0.617548	-0.73538	-0.322472	0.656895	2.17433	2.75819	1.79857
ECD_01567	ydgD	putative peptidase	E	COG3591	V8-like Glu-specific endopeptidase	0	0.579665	0.599623	0.687672	0.726136	0.305937	-0.270705	-0.268555	-0.233255
ECD_01570	tqsA	pheromone AI-2 transporter	R	COG0628	Predicted PurR-regulated permease PerM	0	0.617003	0.357774	0.878285	1.28222	1.2763	1.42921	1.23553	0.658579
ECD_01571	pntB	pyridine nucleotide transhydrogenase, beta subunit	C	COG1282	NAD/NADP transhydrogenase beta subunit	0	-0.265746	-0.521212	-0.231585	-0.232482	-0.338427	-0.51651	-0.406512	-0.404604
ECD_01572	pntA	pyridine nucleotide transhydrogenase, alpha subunit	C	COG3288	NAD/NADP transhydrogenase alpha subunit	0	-0.330614	-0.61494	-0.176258	-0.377584	-0.461316	-0.667043	-0.643182	-0.638235
ECD_01573	ydgH	DUF1471 family periplasmic protein	-	-	-	0	-0.356873	-0.604748	-0.522137	-0.600655	-0.643623	-0.49735	-0.265968	-0.298307
ECD_01574	ydgI	putative arginine/ornithine antiporter transporter	E	COG0531	Amino acid transporter	0	0.584747	0.549251	0.0388673	0.13367	0.0688301	0.236524	0.319239	0.0470873
ECD_01575	folM	dihydromonapterin reductase, NADPH-dependent; dihydrofolate reductase isozyme	IQR	COG1028	NAD(P)-dependent dehydrogenase, short-chain alcohol dehydrogenase family	0	0.0659351	-0.0384811	-0.0970602	-0.0436575	-0.378574	-0.569591	-0.460778	-0.500004
ECD_01576	ydgC	GlpM family inner membrane protein	S	COG3136	Uncharacterized membrane protein, GlpM family	0	0.0856948	-0.165473	-0.269189	-0.326365	-0.37926	-0.22438	-0.0119674	0.361472
ECD_01577	rstA	response regulator of RstAB two-component system	TK	COG0745	DNA-binding response regulator, OmpR family, contains REC and winged-helix (wHTH) domain	0	0.222129	0.0739395	0.720302	0.857499	0.650651	0.485272	0.254133	0.263648
ECD_01578	rstB	sensory histidine kinase of RstAB two-component system	T	COG2205	K+-sensing histidine kinase KdpD	0	-0.261367	0.15734	0.207637	0.584894	0.570829	0.517875	0.33729	0.27692
ECD_01579	tus	inhibitor of replication at Ter, DNA-binding protein	-	-	-	0	-0.105138	-0.251592	0.0585716	0.174989	0.0714602	-0.270177	-0.339793	-0.654039
ECD_01580	fumC	fumarate hydratase (fumarase C),aerobic Class II	C	COG0114	Fumarate hydratase class II	0	-1.1213	-1.26604	-1.1406	-0.883385	-0.597883	-0.886186	-1.30896	-1.13431
ECD_01581	fumA	fumarate hydratase (fumarase A), aerobic Class I	C	COG1838	Tartrate dehydratase beta subunit/Fumarate hydratase class I, C-terminal domain	0	-1.08152	-0.657087	-0.588933	-0.320506	-0.13294	-0.15492	-0.169806	-0.110513
ECD_01582	manA	mannose-6-phosphate isomerase	G	COG1482	Mannose-6-phosphate isomerase, class I	0	-0.141405	-0.494952	-0.348615	-0.257721	-0.256609	-0.252753	-0.15671	-0.331924
ECD_01583	ydgA	DUF945 family protein	S	COG5339	Uncharacterized conserved protein YdgA, DUF945 family	0	0.28965	0.663478	0.523901	0.776305	0.476127	-0.289308	-0.508339	-0.380013
ECD_01585	uidB	glucuronide transporter	G	COG2211	Na+/melibiose symporter or related transporter	0	-0.583771	-0.361791	0.0619451	0.310137	0.662229	0.70538	0.594746	0.925452
ECD_01586	uidA	beta-D-glucuronidase	G	COG3250	Beta-galactosidase/beta-glucuronidase	0	-0.6331	-0.465068	0.222605	0.451703	0.787424	0.842218	0.670309	0.958187
ECD_01587	uidR	transcriptional repressor	K	COG1309	DNA-binding transcriptional regulator, AcrR family	0	-0.00539105	0.0748338	-0.0945127	0.159777	0.229963	0.0382035	-0.0440518	0.326948
ECD_01588	hdhA	7-alpha-hydroxysteroid dehydrogenase, NAD-dependent	IQR	COG1028	NAD(P)-dependent dehydrogenase, short-chain alcohol dehydrogenase family	0	0.731151	0.665739	1.03991	0.977997	0.657876	0.223611	-0.0209938	0.0596814
ECD_01589	malI	transcriptional repressor of Mal regulon	K	COG1609	DNA-binding transcriptional regulator, LacI/PurR family	0	0.741292	0.856476	0.483419	0.383408	0.173826	0.0430982	0.0968654	0.265789
ECD_01590	malX	maltose and glucose-specific PTS enzyme IIB component and IIC component	G	COG1263	Phosphotransferase system IIC components, glucose/maltose/N-acetylglucosamine-specific	0	0.389393	0.31363	0.126852	-0.00336429	0.0825197	0.0231944	0.110644	-0.102273
ECD_01591	malY	PLP-dependent beta-cystathionase and maltose regulon regulator	ER	COG1168	Bifunctional PLP-dependent enzyme with beta-cystathionase and maltose regulon repressor activities	0	0.173647	-0.00298896	-0.0720223	-0.138164	-0.124424	-0.140264	-0.146731	-0.283997
ECD_01592	add	adenosine deaminase	F	COG1816	Adenosine deaminase	0	1.02818	0.71239	0.369434	0.580987	0.709468	0.732952	0.614407	0.474331
ECD_01593	ydgJ	putative oxidoreductase	R	COG0673	Predicted dehydrogenase	0	-0.164801	-0.493986	-0.372788	-0.266267	-0.278869	-0.281888	-0.112261	-0.300198
ECD_01594	blr	beta-lactam resistance membrane protein; divisome-associated protein	-	-	-	0	-0.11506	0.00872065	0.348392	0.514202	0.533624	0.575585	0.937889	1.12238
ECD_01596	ydgK	DUF2569 family inner membrane protein	O	COG1305	Transglutaminase-like enzyme, putative cysteine protease	0	0.239819	0.129708	0.237451	0.0137379	0.0189719	0.0523805	0.211237	0.26807
ECD_01597	rsxA	SoxR iron-sulfur cluster reduction factor component; inner membrane protein of electron transport complex	C	COG4657	Na+-translocating ferredoxin:NAD+ oxidoreductase RNF, RnfA subunit	0	-0.454701	-0.866957	-0.673853	-0.872711	-0.724627	-0.457197	-0.411188	-0.469902
ECD_01598	rsxB	SoxR iron-sulfur cluster reduction factor component; putative iron-sulfur protein	C	COG2878	Na+-translocating ferredoxin:NAD+ oxidoreductase RNF, RnfB subunit	0	-0.354442	-0.642196	-0.33236	-0.347258	-0.142252	0.233661	0.327029	0.205952
ECD_01599	rsxC	SoxR iron-sulfur cluster reduction factor component; putative membrane-associated NADH oxidoreductase of electron transport complex	C	COG4656	Na+-translocating ferredoxin:NAD+ oxidoreductase RNF, RnfC subunit	0	-0.787152	-0.622964	-0.394633	-0.238703	-0.00697208	0.369062	0.34048	0.367919
ECD_01600	rsxD	SoxR iron-sulfur cluster reduction factor component; putative membrane protein of electron transport complex	C	COG4658	Na+-translocating ferredoxin:NAD+ oxidoreductase RNF, RnfD subunit	0	-1.48816	-1.24508	-0.979683	-0.5162	-0.239283	-0.235758	-0.0810955	-0.315496
ECD_01601	rsxG	SoxR iron-sulfur cluster reduction factor component; putative membrane protein of electron transport complex	C	COG4659	Na+-translocating ferredoxin:NAD+ oxidoreductase RNF, RnfG subunit	0	-1.47564	-1.23901	-1.05944	-0.548206	-0.260813	-0.210074	0.0554185	-0.190215
ECD_01602	rsxE	SoxR iron-sulfur cluster reduction factor component; electron transport inner membrane NADH-quinone reductase	C	COG4660	Na+-translocating ferredoxin:NAD+ oxidoreductase RNF, RnfE subunit	0	-1.52844	-1.34236	-0.982025	-0.515085	-0.251433	-0.229307	-0.0688328	-0.383639
ECD_01603	nth	DNA glycosylase and apyrimidinic (AP) lyase (endonuclease III)	L	COG0177	Endonuclease III	0	-1.31912	-1.25811	-0.981342	-0.55713	-0.335695	-0.289994	0.105597	-0.00655946
ECD_01604	dtpA	dipeptide and tripeptide permease A	E	COG3104	Dipeptide/tripeptide permease	0	-0.152405	0.290773	-0.360994	-0.0599472	0.171229	0.506838	0.710001	0.226099
ECD_01605	gstA	glutathionine S-transferase	O	COG0625	Glutathione S-transferase	0	0.595799	0.0870472	0.145931	0.152843	0.100178	0.0433494	0.145977	-0.00570103
ECD_01606	pdxY	pyridoxamine kinase	H	COG2240	Pyridoxal/pyridoxine/pyridoxamine kinase	0	-0.779327	-0.44529	-0.59686	-0.493166	-0.275191	-0.118451	-0.13227	-0.228616
ECD_01607	tyrS	tyrosyl-tRNA synthetase	J	COG0162	Tyrosyl-tRNA synthetase	0	-0.52426	-0.673686	-0.478161	-0.432928	-0.296416	-0.121116	0.00799843	-0.215454
ECD_01608	pdxH	pyridoxine 5'-phosphate oxidase	H	COG0259	Pyridoxine/pyridoxamine 5'-phosphate oxidase	0	-0.385573	-0.744257	-0.456766	-0.477541	-0.438318	-0.234505	-0.0796207	-0.235912
ECD_01609	mliC	inhibitor of c-type lysozyme, membrane-bound; putative lipoprotein	M	COG3895	Membrane-bound inhibitor of C-type lysozyme	0	-0.836231	-0.545777	-0.635511	-0.156757	0.139595	0.0415729	-0.0609473	-0.054957
ECD_01610	anmK	anhydro-N-acetylmuramic acid kinase	M	COG2377	1, 6-Anhydro-N-acetylmuramate kinase	0	-0.716122	-0.587552	-0.76576	-0.421722	-0.156514	-0.157952	-0.378029	-0.494962
ECD_01611	slyB	outer membrane lipoprotein	M	COG3133	Outer membrane lipoprotein SlyB	0	1.0717	1.032	1.22753	1.41145	1.11322	0.933617	0.839821	0.670966
ECD_01612	slyA	global transcriptional regulator	K	COG1846	DNA-binding transcriptional regulator, MarR family	0	0.473376	0.238792	-0.0368688	0.110931	0.0711571	-0.0475725	0.125963	0.0793072
ECD_01613	ydhI	DUF1656 family putative inner membrane efflux pump associated protein	-	-	-	0	-0.715726	-1.20589	-0.518128	-0.492705	-0.547672	-0.473365	0.155109	-0.0412316
ECD_01614	ydhJ	putative membrane fusion protein (MFP) of YdhJK efflux pump	V	COG1566	Multidrug resistance efflux pump	0	-0.766689	-1.02819	-0.425094	-0.389971	-0.375166	-0.30954	-0.123977	-0.0627115
ECD_01615	ydhK	putative efflux protein (PET) component of YdhJK efflux pump	S	COG1289	Uncharacterized membrane protein YccC	0	-0.58998	-0.654697	-0.372608	-0.284866	-0.0687829	-0.084919	-0.0889344	-0.0806555
ECD_01616	sodC	superoxide dismutase, Cu, Zn, periplasmic	P	COG2032	Cu/Zn superoxide dismutase	0	0.812946	0.836608	0.665551	0.801609	0.607733	-0.00551212	-0.508492	-0.371863
ECD_01617	ydhF	putative oxidoreductase	R	COG4989	Predicted oxidoreductase	0	0.217824	0.260894	0.126973	0.259105	0.250545	0.0168734	-0.28989	-0.0545895
ECD_01618	ydhL	DUF1289 family protein	R	COG3313	Predicted Fe-S protein YdhL, DUF1289 family	0	0.928957	0.744046	0.671858	0.613066	0.353106	0.0284013	-0.259157	0.0461921
ECD_01619	nemR	transcriptional repressor for the nemRA-gloA operon, quinone-, glyoxal-, and HOCl-activated	K	COG1309	DNA-binding transcriptional regulator, AcrR family	0	0.227866	0.153385	0.601019	0.526075	0.38357	0.151009	0.546196	0.113165
ECD_01620	nemA	chromate reductase, quinone reductase, FMN-linked; N-Ethylmaleimide reductase; old yellow enzyme	C	COG1902	2, 4-dienoyl-CoA reductase or related NADH-dependent reductase, Old Yellow Enzyme (OYE) family	0	0.0336139	0.311915	0.256675	0.221829	0.0450473	0.0466078	0.175199	0.0057066
ECD_01621	gloA	glyoxalase I, Ni-dependent	Q	COG0346	Catechol 2, 3-dioxygenase or other lactoylglutathione lyase family enzyme	0	0.297543	0.238856	0.378328	0.213587	-0.0516603	-0.0749139	0.133482	0.025722
ECD_01622	rnt	RNase T; exoribonuclease T; structured DNA 3' exonuclease; RNA processing; DNA repair	L	COG0847	DNA polymerase III, epsilon subunit or related 3'-5' exonuclease	0	-0.482582	-0.578187	-0.164202	-0.31734	-0.272371	-0.0268453	-0.00227767	-0.192426
ECD_01623	lhr	putative ATP-dependent helicase	L	COG1201	Lhr-like helicase	0	-0.897258	-0.397498	-0.565255	-0.337346	-0.0657585	-0.0588976	-0.321224	-0.621191
ECD_01624	grxD	glutaredoxin-4	O	COG0278	Glutaredoxin-related protein	0	0.312807	0.0465472	0.230568	0.291292	0.347525	0.385747	0.209743	0.317758
ECD_01625	mepH	murein DD-endopeptidase, space-maker hydrolase	M	COG0791	Cell wall-associated hydrolase, NlpC family	0	-0.479885	-0.519465	-0.48706	-0.762166	-0.911909	-0.511621	-0.0455946	-0.0440386
ECD_01626	sodB	superoxide dismutase, Fe	P	COG0605	Superoxide dismutase	0	0.296339	0.272045	0.474692	0.428346	0.0749634	-0.215457	-0.269194	-0.265352
ECD_01627	ydhP	putative MFS transporter, inner membrane protein	G	COG2814	Predicted arabinose efflux permease, MFS family	0	0.3218	-0.165081	0.0580081	0.0912166	0.141276	0.28688	0.431919	0.140767
ECD_01628	-	predicted transporter	-	-	-	0	0.81475	0.711267	0.736163	0.644651	0.330915	-0.0305293	-0.31383	-0.412596
ECD_01629	purR	transcriptional repressor, hypoxanthine-binding	K	COG1609	DNA-binding transcriptional regulator, LacI/PurR family	0	-0.934708	-1.44312	-0.61543	-0.877126	-0.912654	-0.598091	-0.531459	-0.246482
ECD_01630	ydhB	LysR family putative transcriptional regulator	K	COG0583	DNA-binding transcriptional regulator, LysR family	0	0.525541	0.151896	0.238812	0.200904	0.247823	0.191118	-0.00174839	0.0175665
ECD_01631	ydhC	putative arabinose efflux transporter	G	COG2814	Predicted arabinose efflux permease, MFS family	0	1.3478	1.33691	0.643098	1.15766	0.948002	0.957477	0.875323	-0.612165
ECD_01632	cfa	cyclopropane fatty acyl phospholipid synthase, SAM-dependent	I	COG2230	Cyclopropane fatty-acyl-phospholipid synthase and related methyltransferases	0	0.521298	0.260665	0.54783	0.263279	-0.141344	-0.486974	-0.469696	-0.545994
ECD_01633	ribC	riboflavin synthase, alpha subunit	H	COG0307	Riboflavin synthase alpha chain	0	0.62145	0.337884	0.359559	0.287708	0.169669	0.191765	0.386669	0.509456
ECD_01634	mdtK	multidrug efflux system transporter	V	COG0534	Na+-driven multidrug efflux pump	0	1.33233	0.978422	1.14158	0.960539	0.763862	0.522946	0.530143	1.17145
ECD_01635	ydhQ	autotransporter adhesin-related protein	MU	COG3468	Type V secretory pathway, adhesin AidA	0	0.743623	0.61239	0.157983	0.0498677	-0.0827146	-0.396423	-0.458702	-0.502636
ECD_01636	ydhR	putative monooxygenase	C	COG1359	Quinol monooxygenase YgiN	0	0.357616	0.190712	-0.181006	-0.0387345	-0.118877	-0.209567	0.0116508	-0.278613
ECD_01637	ydhS	putative oxidoreductase	R	COG4529	Uncharacterized NAD(P)/FAD-binding protein YdhS	0	0.764367	0.97076	0.776397	0.91059	0.453936	-0.4562	-0.60731	-0.451961
ECD_01638	ydhT	FNR, Nar, NarP-regulated protein; putative subunit of YdhYVWXUT oxidoreductase complex	K	COG5164	Transcription elongation factor	0	0.344547	0.284056	0.251919	0.11991	-0.00668605	0.064688	0.153118	0.384637
ECD_01639	ydhU	putative cytochrome b subunit of YdhYVWXUT oxidoreductase complex	P	COG4117	Thiosulfate reductase cytochrome b subunit	0	0.332186	0.189355	0.355416	0.328802	0.196953	0.0375987	0.00468891	0.149861
ECD_01641	ydhW	FNR, Nar, NarP-regulated protein; putative subunit of YdhYVWXUT oxidoreductase complex	-	-	-	0	0.51715	0.560322	0.433327	0.349144	0.411852	0.400118	0.243006	0.388277
ECD_01644	ydhZ	uncharacterized protein	TK	COG0745	DNA-binding response regulator, OmpR family, contains REC and winged-helix (wHTH) domain	0	0.394518	0.368466	0.380995	0.526178	0.162379	-0.207884	0.072161	0.212938
ECD_01645	pykF	pyruvate kinase I	G	COG0469	Pyruvate kinase	0	-0.102311	0.0198671	0.198235	0.250382	-0.0402143	-0.546594	-0.707403	-0.688504
ECD_01646	lpp	murein lipoprotein	M	COG4238	Outer membrane murein-binding lipoprotein Lpp	0	-0.0335862	-0.233996	-0.061732	-0.0368388	-0.265842	-0.465474	-0.256942	-0.0522
ECD_01647	ldtE	murein L,D-transpeptidase	M	COG1376	Lipoprotein-anchoring transpeptidase ErfK/SrfK	0	1.33	1.58417	1.42388	1.50984	1.08679	0.18529	-0.388088	-0.109018
ECD_01648	sufE	sulfur acceptor protein	O	COG2166	Sulfur transfer protein SufE, Fe-S center assembly	0	0.418454	0.493185	0.266293	0.576934	0.819544	0.84597	0.970321	0.771067
ECD_01649	sufS	cysteine desulfurase, stimulated by SufE; selenocysteine lyase, PLP-dependent	E	COG0520	Selenocysteine lyase/Cysteine desulfurase	0	0.41781	0.472683	0.308226	0.543718	0.835778	0.844672	0.860417	0.564369
ECD_01650	sufD	component of SufBCD Fe-S cluster assembly scaffold	O	COG0719	Fe-S cluster assembly scaffold protein SufB	0	0.423918	0.395185	0.330182	0.711369	0.878717	0.842261	1.0493	0.63534
ECD_01651	sufC	SufBCD Fe-S cluster assembly scaffold protein, ATP-binding protein	O	COG0396	Fe-S cluster assembly ATPase SufC	0	0.511882	0.585474	0.540283	0.80611	0.953582	0.925212	0.917602	0.674291
ECD_01652	sufAB	component of SufBCD complex	O	COG0719	Fe-S cluster assembly scaffold protein SufB	0	0.628364	0.62762	0.621035	0.855967	0.929894	0.785978	0.948983	0.563153
ECD_01654	ydiH	uncharacterized protein	-	-	-	0	0.0759703	0.0951769	0.108513	0.360379	0.173731	-0.216835	-0.259384	-0.0460977
ECD_01655	menI	1,4-dihydroxy-2-naphthoyl-CoA hydrolase	Q	COG2050	Acyl-coenzyme A thioesterase PaaI, contains HGG motif	0	-0.422068	-0.610644	-0.368333	-0.216356	-0.0806851	0.0575294	0.0237236	0.202808
ECD_01656	ydiJ	putative FAD-linked oxidoreductase	C	COG0247	Fe-S oxidoreductase	0	-1.08519	-1.48907	-0.77595	-0.804548	-0.698508	-0.625879	-0.554448	-0.2415
ECD_01657	ydiK	UPF0118 family inner membrane protein	R	COG0628	Predicted PurR-regulated permease PerM	0	0.0344923	0.0428989	0.0888026	0.185999	0.192637	0.0242984	-0.101473	0.126674
ECD_01662	aroD	3-dehydroquinate dehydratase	E	COG0710	3-dehydroquinate dehydratase	0	-0.398666	-0.828796	-0.385905	-0.428329	-0.390677	-0.140664	0.0629207	-0.158155
ECD_01667	ydiR	putative electron transfer flavoprotein, FAD-binding subunit	C	COG2025	Electron transfer flavoprotein, alpha subunit	0	0.470749	0.187825	0.330642	0.295826	0.223224	0.050622	-0.0595123	-0.0402299
ECD_01671	ppsA	phosphoenolpyruvate synthase	G	COG0574	Phosphoenolpyruvate synthase/pyruvate phosphate dikinase	0	-0.1738	-0.417222	-0.426196	-0.53711	-0.44553	-0.37983	-0.465367	-0.395221
ECD_01672	ppsR	PEP synthase kinase and PEP synthase pyrophosphorylase	T	COG1806	Regulator of PEP synthase PpsR, kinase-PPPase family (combines ADP:protein kinase and phosphorylase activities)	0	0.200094	-0.415283	-0.01539	-0.202147	-0.379418	-0.524173	-0.322344	-0.60765
ECD_01673	aroH	3-deoxy-D-arabino-heptulosonate-7-phosphate synthase, tryptophan repressible	E	COG0722	3-deoxy-D-arabino-heptulosonate 7-phosphate (DAHP) synthase	0	-0.339841	-0.882226	-0.085034	-0.12823	-0.0889897	0.122152	0.202879	0.318315
ECD_01675	ydiU	UPF0061 family protein	S	COG0397	Uncharacterized conserved protein YdiU, UPF0061 family	0	-0.20659	-0.0460473	-0.178809	0.0320041	0.200757	0.0348227	-0.111506	0.302203
ECD_01677	nlpC	putative C40 clan peptidase lipoprotein	M	COG0791	Cell wall-associated hydrolase, NlpC family	0	0.247812	0.0615504	0.238595	0.16407	0.0965768	0.0419966	0.294334	0.307846
ECD_01678	btuD	vitamin B12 ABC transporter ATPase	H	COG4138	ABC-type cobalamin transport system, ATPase component	0	-0.220726	-0.290089	0.0593581	-0.0897107	-0.239426	-0.258657	-0.302339	-0.225387
ECD_01679	btuE	glutathione peroxidase	VI	COG0386	Glutathione peroxidase, house-cleaning role in reducing lipid peroxides	0	0.142987	-0.0771095	0.025899	-0.0195248	-0.176387	-0.271336	-0.22109	-0.280452
ECD_01680	btuC	vitamin B12 ABC transporter permease	H	COG4139	ABC-type cobalamin transport system, permease component	0	-0.2304	-0.29473	-0.376961	-0.179929	-0.0362917	-0.0505033	-0.109304	-0.321478
ECD_01681	ihfA	integration host factor (IHF), DNA-binding protein, alpha subunit	L	COG0776	Bacterial nucleoid DNA-binding protein	0	0.74937	0.499179	0.46197	0.548646	0.175852	-0.253779	-0.216286	-0.151917
ECD_01682	pheT	phenylalanine tRNA synthetase, beta subunit	J	COG0072	Phenylalanyl-tRNA synthetase beta subunit	0	0.578127	-0.0172335	-0.176983	-0.0117251	0.122769	0.296064	0.354607	0.111895
ECD_01683	pheS	phenylalanine tRNA synthetase, alpha subunit	J	COG0016	Phenylalanyl-tRNA synthetase alpha subunit	0	0.381436	-0.377579	-0.274811	-0.236444	-0.187461	0.249778	0.479098	0.217666
ECD_01684	pheM	phenylalanyl-tRNA synthetase operon leader peptide	-	-	-	0	0.57639	0.178844	0.207352	-0.0506226	0.126763	0.35041	0.448098	0.729321
ECD_01685	rplT	50S ribosomal subunit protein L20	J	COG0292	Ribosomal protein L20	0	-0.398023	-0.438995	-0.0783076	0.163935	0.182684	0.19708	0.130232	0.137498
ECD_01686	rpmI	50S ribosomal subunit protein L35	J	COG0291	Ribosomal protein L35	0	-0.588287	-0.697147	-0.286623	0.0399615	-0.051206	-0.00272897	0.376111	-0.0242758
ECD_01687	infC	translation initiation factor IF-3	J	COG0290	Translation initiation factor IF-3	0	-0.350382	-0.417666	-0.208637	-0.103606	-0.0643149	0.0301513	0.0977689	-0.0603042
ECD_01688	thrS	threonyl-tRNA synthetase	J	COG0441	Threonyl-tRNA synthetase	0	-0.101577	-0.327515	-0.216361	-0.153764	-0.0655966	-0.0353096	0.0224005	-0.133839
ECD_01690	yniD	uncharacterized protein	-	-	-	0	-0.366612	-0.715504	-0.480627	-0.500263	-0.566961	-0.660428	-0.481199	-0.444348
ECD_01691	ydiY	acid-inducible putative outer membrane protein	M	COG3137	Putative salt-induced outer membrane protein YdiY	0	-0.372918	-0.520081	-0.0690495	-0.279088	-0.239249	-0.0979929	0.323295	0.881781
ECD_01692	pfkB	6-phosphofructokinase II	G	COG1105	Fructose-1-phosphate kinase or kinase (PfkB)	0	0.364279	0.214498	0.435675	0.358241	0.0993175	-0.254501	-0.335884	-0.487672
ECD_01693	ydiZ	uncharacterized protein	-	-	-	0	0.517232	0.298829	0.285201	0.318171	-0.116424	-0.725876	-0.61863	-0.736487
ECD_01694	yniA	fructosamine kinase family protein	G	COG3001	Fructosamine-3-kinase	0	0.788494	0.580553	0.411364	0.469429	0.272345	-0.143853	-0.428713	-0.522706
ECD_01695	yniB	putative inner membrane protein	-	-	-	0	0.192606	0.299186	0.286462	0.543012	0.335956	-0.114476	-0.110345	-0.0570084
ECD_01696	yniC	2-deoxyglucose-6-P phosphatase	GR	COG0637	Beta-phosphoglucomutase or related phosphatase, HAD superfamily	0	-0.164657	-0.379167	-0.0727496	-0.168668	-0.1098	-0.0556753	-0.18832	-0.145101
ECD_01698	ydjN	putative transporter	E	COG1823	L-cystine uptake protein TcyP, sodium:dicarboxylate symporter family	0	-0.950418	-1.02348	-0.0797525	-0.0970287	-0.160296	0.0304358	0.457683	0.392092
ECD_01700	cedA	cell division modulator	-	-	-	0	0.0522876	-0.25281	-0.069467	-0.0377506	-0.0297186	0.0511358	0.169774	0.197115
ECD_01701	katE	catalase HPII, heme d-containing	P	COG0753	Catalase	0	-1.38601	-0.634335	-0.149199	-0.174778	-0.543804	-1.13146	-1.42432	-1.62715
ECD_01702	chbG	chito-oligosaccharide deacetylase	S	COG3394	Predicted glycoside hydrolase or deacetylase ChbG, UPF0249 family	0	0.32992	-0.0891551	0.0447845	-0.00119188	0.0875504	0.130788	-0.0372386	-0.0814679
ECD_01705	chbA	N,N'-diacetylchitobiose-specific enzyme IIA component of PTS	G	COG1447	Phosphotransferase system cellobiose-specific component IIA	0	-0.00281196	-0.0714594	0.171982	0.0529821	0.0258344	-0.0404388	0.239349	0.397908
ECD_01706	chbC	N,N'-diacetylchitobiose-specific enzyme IIC component of PTS	G	COG1455	Phosphotransferase system cellobiose-specific component IIC	0	-0.23257	-0.115281	0.28582	0.182918	0.00721037	-0.1948	0.0232174	0.223882
ECD_01707	chbB	N,N'-diacetylchitobiose-specific enzyme IIB component of PTS	G	COG1440	Phosphotransferase system cellobiose-specific component IIB	0	0.0362823	-0.121886	-0.0785899	-0.0583804	-0.160492	-0.376946	-0.197641	-0.350582
ECD_01708	osmE	osmotically-inducible lipoprotein	M	COG2913	Outer membrane protein assembly factor BamE, lipoprotein component of the BamABCDE complex	0	0.948009	0.315789	0.23279	0.200812	-0.221361	-0.860729	-0.83399	-0.836793
ECD_01709	nadE	NAD synthetase, NH3/glutamine-dependent	H	COG0171	NH3-dependent NAD+ synthetase	0	0.335381	-0.217934	-0.314691	-0.384403	-0.427475	-0.183089	0.0239064	0.0107535
ECD_01710	cho	endonuclease of nucleotide excision repair	L	COG0322	Excinuclease UvrABC, nuclease subunit	0	0.01034	-0.249502	0.0202319	0.0536744	0.124816	0.143029	0.149163	0.352342
ECD_01711	ves	cold- and stress-inducible protein	T	COG3758	Various environmental stresses-induced protein Ves (function unknown)	0	0.243923	0.212881	0.160977	0.181948	0.447521	0.613462	0.538439	0.468817
ECD_01712	spy	periplasmic ATP-independent protein refolding chaperone, stress-induced	O	COG3678	Periplasmic protein refolding chaperone Spy/CpxP family	0	1.3008	1.452	1.72933	2.51468	3.16105	3.78208	3.48951	2.46686
ECD_01713	astE	succinylglutamate desuccinylase	E	COG2988	Succinylglutamate desuccinylase	0	-1.01	-0.93788	-0.805337	-0.396735	-0.453586	-0.94327	-1.01218	-1.507
ECD_01714	astB	succinylarginine dihydrolase	E	COG3724	Succinylarginine dihydrolase	0	-0.757627	-0.649035	-0.634422	-0.350751	-0.444585	-0.858662	-1.14677	-1.54107
ECD_01715	astD	succinylglutamic semialdehyde dehydrogenase	C	COG1012	Acyl-CoA reductase or other NAD-dependent aldehyde dehydrogenase	0	-0.547136	-0.535751	-0.549061	-0.294519	-0.331962	-0.842265	-1.22756	-1.693
ECD_01716	astA	arginine succinyltransferase	E	COG3138	Arginine/ornithine N-succinyltransferase beta subunit	0	-0.492246	-0.426396	-0.488998	-0.0885156	-0.267423	-0.874927	-1.12472	-1.75835
ECD_01717	astC	succinylornithine transaminase, PLP-dependent	E	COG4992	Acetylornithine/succinyldiaminopimelate/putrescine aminotransferase	0	-0.375309	-0.360485	-0.375794	0.0173337	-0.23179	-0.871399	-0.983992	-1.76686
ECD_01718	xthA	exonuclease III	L	COG0708	Exonuclease III	0	-0.0743447	-0.582562	-0.500125	-0.548486	-0.541715	-0.282335	-0.0850401	-0.314239
ECD_01721	ydjZ	TVP38/TMEM64 family inner membrane protein	S	COG0398	Uncharacterized membrane protein YdjX, TVP38/TMEM64 family, SNARE-associated domain	0	0.304248	0.203751	0.207599	0.27544	0.197887	0.0578014	-0.0132514	-0.0351995
ECD_01722	ynjA	carboxymuconolactone decarboxylase family protein	P	COG2128	Alkylhydroperoxidase family enzyme, contains CxxC motif	0	0.3203	0.0716903	0.0256914	-0.00403571	0.0479995	0.0559199	-0.0988788	-0.16535
ECD_01723	ynjB	putative ABC transporter periplasmic binding protein	R	COG4134	ABC-type uncharacterized transport system YnjBCD, periplasmic component	0	-0.0257537	-0.0226143	-0.0947381	-0.137783	0.0281783	0.0768221	-0.158737	-0.223314
ECD_01724	ynjC	putative ABC transporter permease	R	COG4135	ABC-type uncharacterized transport system YnjBCD, permease component	0	-0.638438	-0.343744	-0.393778	-0.343409	-0.174423	-0.219239	-0.387061	-0.455834
ECD_01725	ynjD	putative ABC transporter ATPase	R	COG4136	ABC-type uncharacterized transport system YnjBCD, ATPase component	0	-0.743254	-0.744894	-0.55201	-0.341149	-0.282842	-0.276722	-0.218516	-0.494439
ECD_01726	ynjE	molybdopterin synthase sulfurtransferase	P	COG2897	3-mercaptopyruvate sulfurtransferase SseA, contains two rhodanese domains	0	-1.62185	-1.4215	-1.26814	-1.11166	-0.892064	-0.843285	-0.837622	-1.30714
ECD_01727	ynjF	CDP-alcohol phosphatidyltransferase family inner membrane protein	I	COG0558	Phosphatidylglycerophosphate synthase	0	0.404821	0.0870054	0.0395343	0.0217471	-0.114464	-0.128187	-0.0490216	-0.0785395
ECD_01728	nudG	CTP pyrophosphohydrolase; also hydrolyzes 2-hydroxy-dATP, 8-hydroxy-dGTP, 5-hydroxy-CTP, dCTP and 5-methyl-dCTP	V	COG0494	8-oxo-dGTP pyrophosphatase MutT and related house-cleaning NTP pyrophosphohydrolases, NUDIX family	0	-0.0687261	-0.349659	-0.178519	-0.274119	-0.240805	0.0659868	0.498578	0.298078
ECD_01729	ynjH	DUF1496 family protein	-	-	-	0	0.570849	0.315263	0.229463	0.254701	0.262222	0.175664	-0.0421249	0.0202193
ECD_01730	gdhA	glutamate dehydrogenase, NADP-specific	E	COG0334	Glutamate dehydrogenase/leucine dehydrogenase	0	-0.242799	-0.924131	-0.536193	-0.81522	-0.842803	-0.607698	-0.123277	0.390332
ECD_01732	topB	DNA topoisomerase III	L	COG0550	DNA topoisomerase IA	0	-1.2935	-0.856816	-0.8416	-0.562607	-0.210977	-0.120612	-0.31358	-0.374074
ECD_01733	selD	selenophosphate synthase	E	COG0709	Selenophosphate synthase	0	-0.0986732	-0.0376061	-0.212211	-0.0652922	0.203233	0.184957	-0.0876917	-0.189787
ECD_01734	ydjA	putative oxidoreductase	C	COG0778	Nitroreductase	0	0.234869	-0.0354579	-0.308258	-0.254256	-0.143342	-0.116486	-0.0981138	-0.0420854
ECD_01735	sppA	protease IV (signal peptide peptidase)	O	COG0616	Periplasmic serine protease, ClpP class	0	-0.411101	-0.677576	-0.49945	-0.443196	-0.207056	-0.00907327	0.0301668	-0.0659862
ECD_01736	ansA	cytoplasmic L-asparaginase 1	JU	COG0252	L-asparaginase/archaeal Glu-tRNAGln amidotransferase subunit D	0	-0.54238	-0.853177	-0.551492	-0.657688	-0.545383	-0.453085	-0.467642	-0.784633
ECD_01737	pncA	nicotinamidase/pyrazinamidase	HR	COG1335	Nicotinamidase-related amidase	0	-0.439564	-0.577827	-0.384719	-0.341935	-0.25407	-0.301303	-0.190961	-0.200321
ECD_01739	ydjF	putative DNA-binding transcriptional regulator	KG	COG1349	DNA-binding transcriptional regulator of sugar metabolism, DeoR/GlpR family	0	0.189191	0.123297	0.416224	0.316633	0.117618	-0.131332	0.0261899	-0.00809128
ECD_01746	yeaC	DUF1315 family protein	S	COG3139	Uncharacterized conserved protein YeaC, DUF1315 family	0	-0.514311	-0.654056	-0.436481	-0.300146	-0.279664	-0.298081	-0.0208091	0.0112892
ECD_01747	msrB	methionine sulfoxide reductase B	O	COG0229	Peptide methionine sulfoxide reductase MsrB	0	-0.238999	-0.32731	-0.198879	-0.137465	-0.0769516	-0.0399933	0.0250892	0.192776
ECD_01748	gapA	glyceraldehyde-3-phosphate dehydrogenase A	G	COG0057	Glyceraldehyde-3-phosphate dehydrogenase/erythrose-4-phosphate dehydrogenase	0	0.380649	0.289028	0.0140645	-0.267525	-0.542166	-0.751329	-0.506267	-0.623082
ECD_01749	yeaD	D-hexose-6-phosphate epimerase-like protein	G	COG0676	D-hexose-6-phosphate mutarotase	0	0.524443	-0.208837	-0.538531	-1.02965	-1.07537	-1.31838	-1.15534	-1.30386
ECD_01750	yeaE	aldo-keto reductase, methylglyoxal to acetol, NADPH-dependent	Q	COG0656	Aldo/keto reductase, related to diketogulonate reductase	0	-0.157218	-0.38666	-0.561652	-0.503072	-0.431887	-0.445751	-0.553726	-0.534214
ECD_01751	mipA	scaffolding protein for murein synthesizing machinery	M	COG3713	Outer membrane scaffolding protein for murein synthesis, MipA/OmpV family	0	-0.577896	-1.18547	-1.01502	-1.11093	-1.08123	-0.777028	-0.465326	-0.734077
ECD_01752	yeaG	protein kinase, endogenous substrate unidentified; autokinase	T	COG2766	Predicted Ser/Thr protein kinase	0	-0.163027	0.291716	0.162891	0.408701	0.194582	-0.399806	-0.517406	-0.332479
ECD_01755	yeaJ	putative diguanylate cyclase	T	COG2199	GGDEF domain, diguanylate cyclase (c-di-GMP synthetase) or its enzymatically inactive variants	0	1.12422	0.421581	0.585328	0.2175	-0.0869671	-0.259928	-0.326806	-0.525156
ECD_01756	yeaK	aminoacyl-tRNA editing domain protein	J	COG2606	Cys-tRNA(Pro) deacylase, prolyl-tRNA editing enzyme YbaK/EbsC	0	0.347388	-0.143819	-0.107448	-0.248089	-0.368196	-0.348963	-0.329212	-0.27964
ECD_01757	yoaI	uncharacterized protein	-	-	-	0	0.747853	0.813075	0.833778	0.805646	1.08209	1.41633	1.75779	1.18422
ECD_01758	yeaL	UPF0756 family putative inner membrane protein	S	COG2707	Uncharacterized membrane protein, DUF441 family	0	-0.606008	-1.02419	-0.725255	-0.807452	-0.806979	-0.962619	-0.812527	-0.895369
ECD_01759	yeaM	putative DNA-binding transcriptional regulator	R	COG1917	Cupin domain protein related to quercetin dioxygenase	0	0.787374	0.839766	1.35796	1.13634	0.811224	0.644871	0.704186	0.559906
ECD_01761	yeaO	DUF488 family protein	S	COG3189	Uncharacterized conserved protein YeaO, DUF488 family	0	0.4975	0.166913	0.0676625	0.0603273	0.0720835	0.105775	-0.0398863	-0.00671205
ECD_01762	yoaF	DUF333 family outer membrane lipoprotein	R	COG3042	Putative hemolysin	0	0.255159	0.288814	0.116369	0.073231	0.0690406	0.0216984	-0.106646	0.0848636
ECD_01763	yeaP	diguanylate cyclase	T	COG2199	GGDEF domain, diguanylate cyclase (c-di-GMP synthetase) or its enzymatically inactive variants	0	-0.46716	-0.766669	-0.306264	-0.307192	-0.390951	-0.303344	0.109862	0.209565
ECD_01764	yeaQ	UPF0410 family protein	R	COG2261	Uncharacterized membrane protein YeaQ/YmgE, transglycosylase-associated protein family	0	0.665574	0.627512	0.764808	0.675018	0.129842	-0.65509	-0.823694	-0.243936
ECD_01767	insL-4	putative transposase insL for insertion sequence IS186	X	COG3385	IS4 transposase	0	1.57123	1.95124	1.09463	0.629198	0.434866	0.230764	0.287549	0.388001
ECD_01768	leuE	leucine efflux protein	E	COG1280	Threonine/homoserine/homoserine lactone efflux protein	0	0.263565	0.216272	-0.12442	-0.0949465	-0.202315	-0.16899	-0.0694534	-0.0682493
ECD_01769	dmlR	transcriptional activator of dmlA	K	COG0583	DNA-binding transcriptional regulator, LysR family	0	-0.65677	-0.512827	-0.217891	0.114678	0.305881	0.581861	1.13558	0.882246
ECD_01770	dmlA	D-malate oxidase, NAD-dependent; putative tartrate dehydrogenase	CE	COG0473	Isocitrate/isopropylmalate dehydrogenase	0	-0.347904	-0.427148	-0.293988	-0.208409	-0.0527793	-0.0758029	7.82233e-05	-0.309148
ECD_01774	rnd	ribonuclease D	J	COG0349	Ribonuclease D	0	-0.778601	-0.446722	-0.407212	0.0071757	0.214248	0.370265	0.447823	0.592585
ECD_01775	fadD	acyl-CoA synthetase (long-chain-fatty-acid--CoA ligase)	IQ	COG0318	Acyl-CoA synthetase (AMP-forming)/AMP-acid ligase II	0	-0.125041	0.482907	0.512437	1.02541	1.08092	0.598979	0.189347	0.378004
ECD_01776	yeaY	Slp family lipoprotein, RpoE-regulated	M	COG3065	Starvation-inducible outer membrane lipoprotein	0	-0.0714796	-2.01881	-1.90774	-1.07714	-0.474168	-0.249673	-0.0184564	0.610592
ECD_01777	tsaB	tRNA(ANN) t(6)A37 threonylcarbamoyladenosine modification protein; binding partner and protease for TsaD	J	COG1214	tRNA A37 threonylcarbamoyladenosine modification protein TsaB	0	-1.19538	-0.924831	-0.702437	-0.647599	-0.44447	-0.398073	-0.600981	-0.726096
ECD_01778	yoaA	putative ATP-dependent helicase, DinG family	L	COG1199	Rad3-related DNA helicase	0	-0.747371	-0.861424	-0.793248	-0.614312	-0.393286	-0.328322	-0.327633	-0.396904
ECD_01779	yoaB	putative reactive intermediate deaminase	V	COG0251	Enamine deaminase RidA, house cleaning of reactive enamine intermediates, YjgF/YER057c/UK114 family	0	-0.0589368	-0.978513	-0.594665	-0.669325	-0.547371	-0.305787	0.12017	-0.42101
ECD_01780	yoaC	DUF1889 family protein	-	-	-	0	0.690222	0.532211	0.649934	0.63704	0.138463	-0.39597	-0.298858	-0.213852
ECD_01781	yoaH	UPF0181 family protein	S	COG3140	Uncharacterized conserved protein YoaH, UPF0181 family	0	0.682693	0.274767	0.348395	0.293872	0.31435	0.540904	0.609295	0.731316
ECD_01782	pabB	aminodeoxychorismate synthase, subunit I	EH	COG0147	Anthranilate/para-aminobenzoate synthases component I	0	-1.11313	-1.27883	-0.466261	-0.474802	-0.451917	-0.513877	-0.264458	-0.401048
ECD_01783	nudL	putative CoA pyrophosphohydrolase, weak 3-phosphohydroxypyruvate phosphatase	V	COG0494	8-oxo-dGTP pyrophosphatase MutT and related house-cleaning NTP pyrophosphohydrolases, NUDIX family	0	-0.0110133	-0.188051	0.154021	0.211505	0.0559085	-0.122682	0.0447644	0.0171819
ECD_01784	sdaA	L-serine dehydratase 1	E	COG1760	L-serine deaminase	0	1.88473	1.93395	1.36239	1.5833	1.57909	1.4918	1.17863	1.00126
ECD_01785	yoaD	putative membrane-anchored cyclic-di-GMP phosphodiesterase, regulator of cellulose production	T	COG2200	EAL domain, c-di-GMP-specific phosphodiesterase class I (or its enzymatically inactive variant)	0	0.329306	0.269734	0.267032	0.40086	0.390032	-0.0368898	-0.311017	-0.387686
ECD_01786	yoaE	putative membrane protein/conserved protein	P	COG0861	Membrane protein TerC, possibly involved in tellurium resistance	0	-0.506117	-0.663013	-0.317715	-0.202629	0.120194	0.25342	0.0332532	0.147396
ECD_01787	manX	fused mannose-specific PTS enzymes: IIA component/IIB component	G	COG2893	Phosphotransferase system, mannose/fructose-specific component IIA	0	-0.758189	-1.40205	-0.998812	-0.981993	-0.97835	-1.19371	-0.894726	0.720975
ECD_01788	manY	mannose-specific enzyme IIC component of PTS	G	COG3715	Phosphotransferase system, mannose/fructose/N-acetylgalactosamine-specific component IIC	0	-0.693557	-1.44173	-1.00644	-0.995715	-0.965638	-1.17859	-0.80651	0.561318
ECD_01789	manZ	mannose-specific enzyme IID component of PTS	G	COG3716	Phosphotransferase system, mannose/fructose/N-acetylgalactosamine-specific component IID	0	-0.491788	-1.37451	-0.969871	-0.954486	-0.93125	-1.11677	-0.754392	0.495963
ECD_01790	yobD	UPF0266 family inner membrane protein	S	COG4811	Uncharacterized membrane protein YobD, UPF0266 family	0	-1.89549	-1.73417	-1.44345	-1.16399	-0.96791	-0.951544	-0.819613	0.0573226
ECD_01791	mntP	putative Mn(2+) efflux pump, mntR-regulated	P	COG1971	Putative Mn2+ efflux pump MntP	0	-0.553634	-0.66558	0.437379	0.0793265	-0.363208	-0.893376	-1.19677	-0.779955
ECD_01792	rlmA	23S rRNA m(1)G745 methyltransferase, SAM-dependent	H	COG2226	Ubiquinone/menaquinone biosynthesis C-methylase UbiE	0	-0.231337	-0.263583	-0.383578	-0.324902	-0.190949	0.0532108	0.250173	0.401837
ECD_01793	cspC	stress protein, member of the CspA-family	K	COG1278	Cold shock protein, CspA family	0	-1.49631	-1.13221	-1.00859	-0.515494	-0.678922	-0.652386	0.179858	-0.0986397
ECD_01794	yobF	DUF2527 family heat-induced protein	-	-	-	0	-1.28176	-0.753037	-0.751372	-0.396024	-0.467237	-0.386818	-0.0371067	0.0429306
ECD_01795	yebO	putative inner membrane protein	-	-	-	0	0.464977	0.685965	0.83279	1.16842	1.07274	1.33721	1.46559	1.83725
ECD_01796	mgrB	regulatory peptide for PhoPQ, feedback inhibition	-	-	-	0	0.689236	0.816793	0.711646	0.785315	0.652134	0.643229	0.694263	1.16306
ECD_01797	yobH	uncharacterized protein	-	-	-	0	-1.02322	-1.22594	-0.855681	-0.589333	-0.481443	-0.513163	-0.142941	-0.314575
ECD_01798	kdgR	KDG regulon transcriptional repressor	K	COG1414	DNA-binding transcriptional regulator, IclR family	0	0.244095	-0.00988876	0.129032	0.0991521	-0.15684	-0.149681	-0.0596714	0.102582
ECD_01800	htpX	putative endopeptidase	O	COG0501	Zn-dependent protease with chaperone function	0	1.94655	1.60051	1.18621	1.48292	1.73681	2.27056	2.08075	1.13731
ECD_01801	prc	carboxy-terminal protease for penicillin-binding protein 3	O	COG0793	C-terminal processing protease CtpA/Prc, contains a PDZ domain	0	-0.710404	-0.565681	-0.311038	-0.197325	-0.100845	0.0552285	0.167765	0.102235
ECD_01802	proQ	RNA chaperone, putative ProP translation regulator	T	COG3109	sRNA-binding protein	0	-0.378039	-0.406027	-0.242511	-0.204763	-0.115088	0.0717974	0.248808	0.201634
ECD_01803	msrC	free methionine-(R)-sulfoxide reductase	VT	COG1956	GAF domain-containing protein, putative methionine-R-sulfoxide reductase	0	-0.213893	-0.180655	0.256662	0.0576662	-0.109443	0.0201338	0.41716	0.639373
ECD_01804	yebS	inner membrane PqiA domain protein	S	COG2995	Uncharacterized paraquat-inducible protein A	0	0.236455	0.384221	0.413711	0.545815	0.429582	0.100515	-0.0186374	0.341189
ECD_01805	yebT	MCE domain protein	S	COG3008	Paraquat-inducible protein B	0	-0.639118	-0.173422	-0.146391	0.116919	0.113695	-0.157252	-0.221837	-0.0422959
ECD_01806	rsmF	16S rRNA m(5)C1407 methyltransferase, SAM-dependent	J	COG0144	16S rRNA C967 or C1407 C5-methylase, RsmB/RsmF family	0	-0.648119	-0.81439	-0.561239	-0.502202	-0.372285	-0.281224	-0.110826	-0.245688
ECD_01807	yebV	uncharacterized protein	-	-	-	0	-0.51214	0.137407	0.683231	1.1073	0.764944	-0.0736868	-0.654648	0.0659018
ECD_01808	yebW	uncharacterized protein	-	-	-	0	0.598378	0.427702	0.442473	0.663807	0.29625	-0.299558	-0.288961	0.208952
ECD_01809	pphA	serine/threonine-specific protein phosphatase 1	T	COG0639	Diadenosine tetraphosphatase ApaH/serine/threonine protein phosphatase, PP2A family	0	0.873996	1.03895	0.941613	1.15603	0.863284	0.377927	0.208998	0.967136
ECD_01810	yebY	DUF2511 family protein	-	-	-	0	0.638264	0.469457	0.607987	0.69316	0.676438	0.753712	0.895562	0.793738
ECD_01811	yebZ	inner membrane protein	P	COG1276	Putative copper export protein	0	0.764645	0.630534	0.717189	0.828476	0.815417	0.89514	0.970822	0.922169
ECD_01812	yobA	CopC family protein	P	COG2372	Copper-binding protein CopC (methionine-rich)	0	1.25353	0.991567	0.955677	1.01296	0.923978	0.867085	1.21154	1.16089
ECD_01813	holE	DNA polymerase III, theta subunit	-	-	-	0	0.298389	-0.342421	0.0473459	-0.0885655	-0.0438021	-0.0688299	0.215885	0.228613
ECD_01814	yobB	C-N hydrolase family protein	R	COG0388	Predicted amidohydrolase	0	0.382214	-0.145328	0.373888	0.670881	0.907628	1.64539	1.58488	0.65565
ECD_01815	exoX	exodeoxyribonuclease 10; DNA exonuclease X	L	COG0847	DNA polymerase III, epsilon subunit or related 3'-5' exonuclease	0	0.410252	-0.100429	0.0199668	-0.00780651	0.240589	0.68117	0.705792	0.425495
ECD_01816	ptrB	protease II	E	COG1770	Protease II	0	0.336279	0.563874	0.321649	0.503534	0.498294	0.47934	0.427033	0.287739
ECD_01817	yebE	DUF533 family inner membrane protein	S	COG2979	Uncharacterized membrane protein YebE, DUF533 family	0	0.705377	-0.00268788	0.31224	0.759546	1.28594	2.2782	2.25721	1.13825
ECD_01818	yebF	extracellular Colicin M immunity family protein	-	-	-	0	0.0292223	-0.132534	0.252533	0.257003	-0.150788	-0.708251	-0.598758	-0.428992
ECD_01819	yebG	DNA damage-inducible protein regulated by LexA	L	COG3141	dsDNA-binding SOS-regulon protein, induction by DNA damage requires cAMP	0	0.209853	0.0512065	-0.177195	-0.0859749	-0.097259	-0.235112	-0.0870661	0.181874
ECD_01820	purT	phosphoribosylglycinamide formyltransferase 2	F	COG0027	Formate-dependent phosphoribosylglycinamide formyltransferase (GAR transformylase)	0	-1.88516	-3.35472	-1.29255	-1.45845	-1.42251	-1.59747	-1.51809	-1.06722
ECD_01821	eda	KHG/KDPG aldolase; 2-dehydro-3-deoxy-phosphogluconate/4-hydroxy-2- oxoglutarate aldolase	G	COG0800	2-keto-3-deoxy-6-phosphogluconate aldolase	0	-0.553279	-0.818844	-0.462318	-0.510925	-0.458437	-0.471557	-0.483619	-0.544506
ECD_01822	edd	6-phosphogluconate dehydratase	EG	COG0129	Dihydroxyacid dehydratase/phosphogluconate dehydratase	0	-0.531822	-0.689458	-0.693675	-0.706528	-0.610573	-0.579764	-0.40828	-0.602794
ECD_01823	zwf	glucose-6-phosphate 1-dehydrogenase	G	COG0364	Glucose-6-phosphate 1-dehydrogenase	0	-0.100846	-0.460285	-0.139079	-0.0931191	0.112264	0.462094	0.430227	0.239343
ECD_01824	yebK	putative DNA-binding transcriptional regulator	K	COG1737	DNA-binding transcriptional regulator, MurR/RpiR family, contains HTH and SIS domains	0	-0.269087	-0.274981	0.00661737	0.22447	0.443045	0.41387	0.435216	0.408494
ECD_01825	pykA	pyruvate kinase II	G	COG0469	Pyruvate kinase	0	-0.986262	-0.700192	-0.211447	-0.0803205	0.0707844	0.00731795	-0.102373	-0.00386552
ECD_01826	lpxM	myristoyl-acyl carrier protein (ACP)-dependent acyltransferase	I	COG1560	Lauroyl/myristoyl acyltransferase	0	-0.0549467	-0.606594	-0.341678	-0.387542	-0.345347	-0.0606457	0.0431486	0.148846
ECD_01827	mepM	murein DD-endopeptidase, space-maker hydrolase, septation protein	M	COG0739	Murein DD-endopeptidase MepM and murein hydrolase activator NlpD, contain LysM domain	0	-0.945069	-1.01883	-0.629125	-0.4015	-0.020041	0.265487	0.269048	0.199913
ECD_01828	znuA	zinc ABC transporter periplasmic binding protein	P	COG4531	ABC-type Zn2+ transport system, periplasmic component/surface adhesin	0	-0.466743	-0.527073	-0.270641	-0.176117	-0.0314567	0.100929	0.115513	0.00715119
ECD_01829	znuC	zinc ABC transporter ATPase	P	COG1121	ABC-type Mn2+/Zn2+ transport system, ATPase component	0	-0.27327	-0.471179	-0.202339	-0.119144	-0.138135	-0.23435	-0.0339049	0.142177
ECD_01830	znuB	zinc ABC transporter permease	P	COG1108	ABC-type Mn2+/Zn2+ transport system, permease component	0	-0.119513	-0.0899007	0.0263257	0.0173711	0.0590822	-0.0338813	-0.148098	0.00525644
ECD_01831	ruvB	ATP-dependent DNA helicase, component of RuvABC resolvasome	L	COG2255	Holliday junction resolvasome RuvABC, ATP-dependent DNA helicase subunit	0	0.193355	0.0288508	-0.0100909	0.0232481	0.0682915	0.114357	0.050871	0.0098526
ECD_01832	ruvA	component of RuvABC resolvasome, regulatory subunit	L	COG0632	Holliday junction resolvasome RuvABC DNA-binding subunit	0	0.152838	-0.000440062	-0.0919837	-0.091813	-0.000601229	0.0624108	-0.0119941	0.0200856
ECD_01834	ruvC	component of RuvABC resolvasome, endonuclease	L	COG0817	Holliday junction resolvasome RuvABC endonuclease subunit	0	-0.455922	-0.305155	-0.301123	-0.414369	-0.424952	-0.317877	-0.42803	-0.36818
ECD_01835	yebC	UPF0082 family protein	KJ	COG0217	Transcriptional and/or translational regulatory protein YebC/TACO1	0	-0.287385	-0.167939	-0.200719	-0.305171	-0.374491	-0.236172	-0.243281	-0.253657
ECD_01836	nudB	dihydroneopterin triphosphate pyrophosphatase	V	COG0494	8-oxo-dGTP pyrophosphatase MutT and related house-cleaning NTP pyrophosphohydrolases, NUDIX family	0	-0.121481	0.00947293	-0.182824	-0.208183	-0.163763	-0.0983945	-0.289542	-0.308098
ECD_01837	aspS	aspartyl-tRNA synthetase	J	COG0173	Aspartyl-tRNA synthetase	0	-0.077379	-0.275731	-0.307106	-0.30776	-0.204874	-0.170203	-0.176638	-0.350922
ECD_01838	yecD	isochorismatase family protein	HR	COG1335	Nicotinamidase-related amidase	0	-0.0846439	-0.39822	-0.402229	-0.406206	-0.24593	-0.0194793	-0.0182609	-0.291632
ECD_01839	yecE	UPF0759 family protein	S	COG1801	Uncharacterized conserved protein YecE, DUF72 family	0	-0.466025	-0.610555	-0.527488	-0.480004	-0.378035	-0.0142496	0.161636	0.0369379
ECD_01840	yecN	MAPEG family inner membrane protein	S	COG3788	Uncharacterized membrane protein YecN, MAPEG domain	0	0.327464	0.0397927	0.0830268	-0.102169	-0.22028	-0.13825	-0.0468926	0.341245
ECD_01841	cmoA	carboxy-SAM synthase	H	COG2226	Ubiquinone/menaquinone biosynthesis C-methylase UbiE	0	0.16933	-0.0414095	0.335815	0.265239	0.0714427	0.00920151	0.16234	0.491831
ECD_01842	cmoB	tRNA (cmo5U34)-carboxymethyltransferase, carboxy-SAM-dependent	QR	COG0500	SAM-dependent methyltransferase	0	0.255443	0.245351	0.391312	0.461926	0.337841	0.286749	0.387609	0.631248
ECD_01843	torZ	trimethylamine N-oxide reductase system III, catalytic subunit	C	COG0243	Anaerobic selenocysteine-containing dehydrogenase	0	0.179268	-0.636231	-0.524315	-0.457307	-0.274828	-0.181008	-0.167302	-0.181053
ECD_01845	cutC	copper homeostasis protein	P	COG3142	Copper homeostasis protein CutC	0	-0.322741	-0.853519	-0.603333	-0.54295	-0.256679	-0.107606	-0.166488	-0.28784
ECD_01846	yecM	putative metal-binding enzyme	R	COG3102	Uncharacterized conserved protein YecM, predicted metalloenzyme	0	-0.29899	-0.630795	-0.362378	-0.354608	-0.271603	-0.158134	-0.0348037	-0.329537
ECD_01847	argS	arginyl-tRNA synthetase	J	COG0018	Arginyl-tRNA synthetase	0	-0.00525126	-0.660129	-0.280835	-0.379638	-0.291231	-0.157826	-0.137135	-0.265207
ECD_01849	flhE	proton seal during flagellar secretion	-	-	-	0	-2.0699	-3.71656	-4.32006	-4.2197	-3.95517	-3.88359	-3.81154	-3.1225
ECD_01850	flhA	putative flagellar export pore protein	N	COG1298	Flagellar biosynthesis pathway, component FlhA	0	-2.05372	-4.15709	-4.66986	-4.7209	-4.45616	-4.12985	-4.12298	-3.4668
ECD_01851	flhB	flagellin export apparatus, substrate specificity protein	N	COG1377	Flagellar biosynthesis protein FlhB	0	-1.65921	-4.31928	-5.19104	-5.24145	-4.76455	-4.41467	-4.21796	-3.4859
ECD_01852	cheZ	chemotaxis regulator, protein phosphatase for CheY	NT	COG3143	Chemotaxis regulator CheZ, phosphatase of CheY~P	0	0.209881	0.0704951	0.0579243	0.0927916	0.0708922	-0.0348641	0.246694	-0.057961
ECD_01853	cheY	chemotaxis regulator transmitting signal to flagellar motor component	TK	COG0745	DNA-binding response regulator, OmpR family, contains REC and winged-helix (wHTH) domain	0	0.347615	0.261842	0.151679	0.143728	0.108993	-0.00813092	0.0475207	-0.0573358
ECD_01858	cheW	purine-binding chemotaxis protein	NT	COG0835	Chemotaxis signal transduction protein	0	0.0646214	0.0771951	-0.13322	0.0602874	0.281469	0.28047	0.229335	0.0625989
ECD_01862	flhC	flagellar class II regulon transcriptional activator, with FlhD	-	-	-	0	-0.88122	-1.10154	-0.619223	-0.547942	-0.483025	-0.541075	-0.453176	-0.767431
ECD_01863	flhD	flagellar class II regulon transcriptional activator, with FlhC	-	-	-	0	-1.0257	-1.3401	-0.810709	-0.763873	-0.758664	-0.785981	-0.469554	-0.847214
ECD_01864	uspC	universal stress protein	T	COG0589	Nucleotide-binding universal stress protein, UspA family	0	0.362714	-0.168913	-0.199838	-0.196757	-0.216834	-0.126238	0.346411	0.63101
ECD_01865	otsA	trehalose-6-phosphate synthase	G	COG0380	Trehalose-6-phosphate synthase	0	0.815804	0.861486	1.02466	0.949886	0.501628	-0.146782	-0.544784	-0.113556
ECD_01866	otsB	trehalose-6-phosphate phosphatase, biosynthetic	G	COG1877	Trehalose-6-phosphatase	0	0.890376	1.05532	0.892411	0.941086	0.6159	0.0209712	-0.416378	-0.00290642
ECD_01867	araH	L-arabinose ABC transporter permease	G	COG1172	Ribose/xylose/arabinose/galactoside ABC-type transport system, permease component	0	-0.523762	-0.598848	-0.448811	-0.177713	-0.00503503	-0.258213	-0.384219	-0.355734
ECD_01868	araG	L-arabinose ABC transporter ATPase	G	COG1129	ABC-type sugar transport system, ATPase component	0	-0.9458	-0.661161	-0.474823	-0.121665	0.152115	-0.027431	-0.238504	-0.257701
ECD_01869	araF	L-arabinose ABC transporter periplasmic binding protein	G	COG1879	ABC-type sugar transport system, periplasmic component, contains N-terminal xre family HTH domain	0	-1.14317	-1.15034	-0.924923	-0.671432	-0.478863	-0.544356	-0.74648	-0.837576
ECD_01870	ftnB	ferritin B, putative ferrous iron reservoir	P	COG1528	Ferritin	0	0.228769	0.315276	0.158449	0.448271	0.532191	0.491198	0.700879	0.925614
ECD_01871	yecJ	DUF2766 family protein	-	-	-	0	-0.862893	-1.3126	-1.21792	-0.902273	-0.611051	-0.386066	0.13407	-0.704854
ECD_01872	yecR	lipoprotein, function unknown	-	-	-	0	-1.70691	-4.44768	-5.19396	-5.11812	-4.69154	-4.20029	-3.82934	-3.11981
ECD_01873	ftnA	ferritin iron storage protein (cytoplasmic)	P	COG1528	Ferritin	0	0.719361	0.525331	0.79641	0.156024	-0.693279	-0.879706	-0.658264	-0.738777
ECD_01874	yecH	DUF2492 family protein	-	-	-	0	0.993342	1.11633	0.708202	0.888813	0.914547	0.449893	0.0785996	0.161632
ECD_01875	tyrP	tyrosine transporter	E	COG0814	Amino acid permease	0	-0.986718	-1.21813	-0.549361	-0.482763	-0.458815	-0.50075	-0.435609	-0.777481
ECD_01876	yecA	UPF0149 family protein	S	COG3012	Uncharacterized conserved protein YchJ, contains N- and C-terminal SEC-C domains	0	0.221408	-0.00917843	-0.269626	-0.0940851	-0.0593832	-0.111515	-0.0170984	-0.215505
ECD_01877	pgsA	phosphatidylglycerophosphate synthetase	I	COG0558	Phosphatidylglycerophosphate synthase	0	-0.147006	-0.313304	-0.108484	-0.17242	-0.0774643	-0.0505328	-0.0614477	0.202874
ECD_01878	uvrC	excinuclease UvrABC, endonuclease subunit	L	COG0322	Excinuclease UvrABC, nuclease subunit	0	-0.436646	-0.496684	-0.391598	-0.252714	-0.254296	-0.275195	-0.260113	-0.162073
ECD_01883	yedV	putative sensory kinase in two-component regulatory system with YedW	T	COG2205	K+-sensing histidine kinase KdpD	0	-0.88241	-0.420161	-0.182463	-0.0565338	-0.0648658	0.0253711	0.366152	0.602181
ECD_01884	yedW	response regulator family protein	TK	COG0745	DNA-binding response regulator, OmpR family, contains REC and winged-helix (wHTH) domain	0	-0.0465128	-0.259818	-0.151997	-0.237666	-0.336113	-0.218011	0.0914753	0.448328
ECD_01885	hiuH	hydroxyisourate hydrolase	F	COG2351	5-hydroxyisourate hydrolase (purine catabolism), transthyretin-related family	0	-0.467607	-1.21866	-0.860623	-0.717667	-0.833476	-0.920276	-0.414791	-0.634219
ECD_01886	yedY	membrane-anchored, periplasmic TMAO, DMSO reductase	C	COG2041	Periplasmic DMSO/TMAO reductase YedYZ, molybdopterin-dependent catalytic subunit	0	0.0943557	-0.0813719	0.296784	0.100252	-0.156838	-0.275811	-0.245073	-0.357842
ECD_01887	yedZ	inner membrane heme subunit for periplasmic YedYZ reductase	C	COG2717	Periplasmic DMSO/TMAO reductase YedYZ, heme-binding membrane subunit	0	0.0121222	-0.153464	0.312041	0.28672	0.085784	-0.158731	-0.0591781	-0.158515
ECD_01889	yodB	cytochrome b561 homolog	C	COG3038	Cytochrome b561	0	0.198087	-0.00169611	0.199061	-0.0363509	-0.325539	-0.565225	-0.929678	-1.45751
ECD_01890	mtfA	anti-repressor for DgsA(Mlc)	T	COG3228	Mlc titration factor MtfA, regulates ptsG expression	0	-0.507165	-0.499166	-0.569534	-0.556149	-0.535492	-0.622427	-0.537981	-0.426611
ECD_01893	shiA	shikimate transporter	GEPR	COG0477	MFS family permease	0	-0.0119448	-0.291123	-0.0999938	0.0697762	0.147133	0.245168	0.434824	0.348688
ECD_01894	amn	AMP nucleosidase	F	COG0775	Nucleoside phosphorylase	0	-0.0157258	-0.33332	-0.111036	-0.0819047	-0.14862	-0.121159	0.0781415	-0.106195
ECD_01895	yeeN	UPF0082 family protein	KJ	COG0217	Transcriptional and/or translational regulatory protein YebC/TACO1	0	-0.582234	-0.690616	-0.0195943	-0.0948496	-0.236981	0.0227344	0.249402	0.148651
ECD_01896	yeeO	putative multdrug exporter, MATE family	V	COG0534	Na+-driven multidrug efflux pump	0	-0.194311	0.106861	0.290374	0.478208	0.371993	0.153664	0.0151896	-0.0810034
ECD_01897	cbl	ssuEADCB/tauABCD operon transcriptional activator	K	COG0583	DNA-binding transcriptional regulator, LysR family	0	-0.376406	-0.76753	-0.364501	-0.205817	-0.0867253	0.81746	0.951761	-0.179087
ECD_01899	ldtA	L,D-transpeptidase linking Lpp to murein	M	COG1376	Lipoprotein-anchoring transpeptidase ErfK/SrfK	0	0.922845	1.02318	0.822468	1.06933	0.719611	0.015934	-0.17872	0.0453069
ECD_01900	cobT	nicotinate-nucleotide--dimethylbenzimidazole phosphoribosyltransferase	H	COG2038	NaMN:DMB phosphoribosyltransferase	0	0.635536	0.445796	0.483732	0.40183	0.186692	0.153783	0.341429	0.353221
ECD_01901	cobS	cobalamin synthase	H	COG0368	Cobalamin synthase	0	0.462572	0.286543	0.523731	0.379638	0.17118	0.174628	0.246293	0.275075
ECD_01902	cobU	cobinamide kinase and cobinamide phosphate guanylyltransferase	H	COG2087	Adenosyl cobinamide kinase/adenosyl cobinamide phosphate guanylyltransferase	0	0.552641	0.383356	0.495534	0.381816	0.248781	0.31542	0.292256	0.416585
ECD_01910	yeeX	UPF0265 family protein	S	COG2926	Uncharacterized conserved protein YeeX, DUF496 family	0	0.835647	0.415057	0.394893	0.375482	0.1887	0.161145	0.591467	0.531946
ECD_01911	yeeA	putative transporter, FUSC family inner membrane protein	S	COG1289	Uncharacterized membrane protein YccC	0	-0.273801	-0.0499521	0.0551844	0.0288863	-0.200664	-0.605194	-0.508102	-0.558441
ECD_01912	sbmC	DNA gyrase inhibitor	L	COG3449	DNA gyrase inhibitor GyrI	0	0.460171	0.487281	0.383287	0.40899	0.00816901	-0.509069	-0.60821	-0.603905
ECD_01913	dacD	D-alanyl-D-alanine carboxypeptidase; penicillin-binding protein 6b	M	COG1686	D-alanyl-D-alanine carboxypeptidase	0	0.102448	0.0880535	0.0776566	0.0632374	0.0702324	0.0712783	0.128395	0.135897
ECD_01914	sbcB	exodeoxyribonuclease I; exonuclease I	L	COG2925	Exonuclease I	0	-0.512496	-0.657322	-0.525332	-0.360646	-0.263171	-0.373749	-0.265278	-0.294191
ECD_01915	yeeD	putative TusA family sulfurtransferase	O	COG0425	TusA-related sulfurtransferase	0	-0.891685	-0.17993	0.316661	0.80889	0.746595	1.14373	0.901814	0.223369
ECD_01916	yeeE	UPF0394 family inner membrane protein	R	COG2391	Uncharacterized membrane protein YedE/YeeE, contains two sulfur transport domains	0	-0.590875	0.0520787	0.582569	0.992426	0.891554	1.14564	1.01156	0.319863
ECD_01917	plaP	putrescine importer, low affinity	E	COG0531	Amino acid transporter	0	-1.03958	-1.53079	-0.945162	-0.983472	-0.804744	-0.38739	0.115883	-0.262668
ECD_01918	yeeY	LysR family putative transcriptional regulator	K	COG0583	DNA-binding transcriptional regulator, LysR family	0	0.661626	0.544437	0.393867	0.542753	0.33635	-0.107268	-0.263731	-0.0714568
ECD_01919	yeeZ	putative epimerase	M	COG0451	Nucleoside-diphosphate-sugar epimerase	0	0.355475	0.0945188	0.228912	0.341589	0.104844	-0.0939343	0.119004	-0.0233548
ECD_01920	hisL	his operon leader peptide	-	-	-	0	1.89093	1.71262	1.27497	1.32188	0.94754	1.11511	1.20714	1.7587
ECD_01921	hisG	ATP phosphoribosyltransferase	E	COG0040	ATP phosphoribosyltransferase	0	0.959443	0.54709	-0.00358539	-0.209079	-0.258061	0.416045	0.940864	0.68359
ECD_01922	hisD	bifunctional histidinal dehydrogenase/ histidinol dehydrogenase	E	COG0141	Histidinol dehydrogenase	0	1.27663	0.652847	0.275847	0.154276	0.244166	0.740306	0.923885	0.93524
ECD_01923	hisC	histidinol-phosphate aminotransferase	E	COG0079	Histidinol-phosphate/aromatic aminotransferase or cobyric acid decarboxylase	0	1.38849	0.746923	0.426128	0.356788	0.347616	0.804763	1.12937	1.16872
ECD_01924	hisB	histidinol-phosphatase and imidazoleglycerol-phosphate dehydratase	E	COG0131	Imidazoleglycerol phosphate dehydratase HisB	0	1.03942	0.556959	0.328399	0.297252	0.336357	0.753534	1.09686	1.07522
ECD_01925	hisH	imidazole glycerol phosphate synthase, glutamine amidotransferase subunit	E	COG0118	Imidazoleglycerol phosphate synthase glutamine amidotransferase subunit HisH	0	0.946034	0.666135	0.279478	0.299223	0.45553	0.803901	1.10274	1.06325
ECD_01926	hisA	N-(5'-phospho-L-ribosyl-formimino)-5-amino-1- (5'-phosphoribosyl)-4-imidazolecarboxamide isomerase	E	COG0106	Phosphoribosylformimino-5-aminoimidazole carboxamide ribonucleotide (ProFAR) isomerase	0	0.858654	0.742216	0.298038	0.397149	0.504179	0.823908	1.22845	1.19978
ECD_01927	hisF	imidazole glycerol phosphate synthase, catalytic subunit with HisH	E	COG0107	Imidazole glycerol phosphate synthase subunit HisF	0	0.70624	0.602192	0.136901	0.258799	0.409325	0.763412	1.18043	1.09266
ECD_01928	hisI	phosphoribosyl-AMP cyclohydrolase and phosphoribosyl-ATP pyrophosphatase	E	COG0139	Phosphoribosyl-AMP cyclohydrolase	0	0.476774	0.545562	0.106692	0.276984	0.446475	0.749744	1.06671	1.1198
ECD_01929	wzzB	regulator of length of O-antigen component of lipopolysaccharide chains	M	COG3765	LPS O-antigen chain length determinant protein, WzzB/FepE family	0	-0.381215	-0.484251	-0.353789	-0.483751	-0.669538	-0.650102	-0.451188	-0.45454
ECD_01930	ugd	UDP-glucose 6-dehydrogenase	M	COG1004	UDP-glucose 6-dehydrogenase	0	0.126486	-0.115466	-0.249419	-0.613172	-1.25964	-1.61891	-1.1852	-1.3476
ECD_01931	gnd	6-phosphogluconate dehydrogenase, decarboxylating	G	COG0362	6-phosphogluconate dehydrogenase	0	-0.621045	-0.884369	-0.506334	-0.48883	-0.421819	-0.180348	-0.0148635	-0.19918
ECD_01932	manB	Phosphomannomutase	G	COG1109	Phosphomannomutase	0	0.103218	-0.542206	-0.141529	-0.177865	-0.105638	-0.0528256	-0.305783	-0.316694
ECD_01936	wbbD	putative glycosyltransferase WbbD	N	COG1215	Glycosyltransferase, catalytic subunit of cellulose synthase and poly-beta-1, 6-N-acetylglucosamine synthase	0	-0.520036	-0.762614	-0.714488	-0.478102	-0.28557	-0.457365	-0.467886	0.112082
ECD_01937	wbbC	putative glycosyltransferase WbbC	M	COG0438	Glycosyltransferase involved in cell wall bisynthesis	0	-0.89665	-1.08174	-0.70377	-0.3501	-0.234807	-0.597251	-0.394653	0.195863
ECD_01939	wbbB	putative glycosyltransferase WbbB	T	COG0784	CheY chemotaxis protein or a CheY-like REC (receiver) domain	0	-1.14915	-1.05104	-0.787562	-0.472085	-0.358993	-0.546171	-0.452409	0.480553
ECD_01941	vioB	VioB, involved in dTDP-N-acetylviosamine synthesis	R	COG0110	Acetyltransferase (isoleucine patch superfamily)	0	-0.768978	-0.810329	-0.802634	-0.465023	-0.373766	-0.537089	-0.385152	0.186485
ECD_01942	vioA	VioA, involved in dTDP-N-acetylviosamine synthesis	M	COG0399	dTDP-4-amino-4, 6-dideoxygalactose transaminase	0	-0.799986	-0.922886	-0.840165	-0.522068	-0.427345	-0.584613	-0.570879	-0.153202
ECD_01943	wzx	O antigen translocase (Wzx)	M	COG2244	Membrane protein involved in the export of O-antigen and teichoic acid	0	-0.661037	-0.349018	-0.426621	-0.0298735	0.034367	-0.138833	-0.0378637	0.175441
ECD_01944	rmlC	dTDP-4-dehydrorhamnose 3,5-epimerase (RmlC)	M	COG1898	dTDP-4-dehydrorhamnose 3, 5-epimerase or related enzyme	0	-0.631274	-0.592787	-0.546549	-0.220719	-0.0786282	-0.113996	0.113874	0.155337
ECD_01945	rfbA	glucose-1-phosphate thymidylyltransferase	M	COG1209	dTDP-glucose pyrophosphorylase	0	-0.644177	-0.728996	-0.682967	-0.502634	-0.431036	-0.484807	-0.284885	-0.236254
ECD_01946	rfbD	dTDP-L-rhamnose synthase, NAD(P)-dependent dTDP-4-dehydrorhamnose reductase subunit	M	COG1091	dTDP-4-dehydrorhamnose reductase	0	-0.487506	-0.694769	-0.543065	-0.384395	-0.315816	-0.372831	-0.250516	-0.243418
ECD_01947	rfbB	dTDP-glucose 4,6 dehydratase, NAD(P)-binding	M	COG1088	dTDP-D-glucose 4, 6-dehydratase	0	-0.583025	-0.827422	-0.49662	-0.399124	-0.383676	-0.401901	-0.199266	-0.294534
ECD_01948	wcaN	putative regulatory subunit for GalU	M	COG1210	UTP-glucose-1-phosphate uridylyltransferase	0	-0.315837	-0.477114	-0.170344	-0.219497	-0.624518	-1.08584	-0.959453	-0.833061
ECD_01954	cpsG	phosphomannomutase	G	COG1109	Phosphomannomutase	0	0.160173	-0.373975	-0.0727831	-0.130759	-0.0142386	0.00640865	-0.244601	-0.249042
ECD_01969	yegH	inner membrane protein	R	COG1253	Hemolysin or related protein, contains CBS domains	0	0.0467288	-0.0146883	0.194497	0.398187	0.432318	0.206296	0.0586174	-0.03606
ECD_01970	asmA	suppressor of OmpF assembly mutants; putative outer membrane protein assembly factor; inner membrane-anchored periplasmic protein	M	COG2982	Uncharacterized protein involved in outer membrane biogenesis	0	-0.47469	-0.372813	-0.276471	-0.160401	0.00658833	0.0908873	0.0177035	-0.0485218
ECD_01971	dcd	deoxycytidine triphosphate deaminase; dCTP deaminase	F	COG0717	Deoxycytidine triphosphate deaminase	0	0.114325	-0.0797352	-0.103128	-0.187615	-0.0436311	0.096208	0.0215246	0.0784558
ECD_01972	udk	uridine/cytidine kinase	F	COG0572	Uridine kinase	0	-0.273503	-0.565376	0.0201241	-0.175372	-0.117015	0.219149	0.351235	0.419977
ECD_01973	yegE	putative diguanylate cyclase	T	COG2199	GGDEF domain, diguanylate cyclase (c-di-GMP synthetase) or its enzymatically inactive variants	0	-0.724102	-0.197296	-0.250825	0.14215	0.250809	-0.132785	-0.423571	-0.484986
ECD_01974	alkA	3-methyl-adenine DNA glycosylase II	L	COG0122	3-methyladenine DNA glycosylase/8-oxoguanine DNA glycosylase	0	0.15923	0.0705321	-0.107777	-0.0497462	-0.0734182	-0.163746	-0.233547	-0.191774
ECD_01975	yegD	Hsp70 chaperone family protein	O	COG0443	Molecular chaperone DnaK (HSP70)	0	-0.345371	-0.65658	-0.548495	-0.647363	-0.56133	-0.520606	-0.555153	-0.798918
ECD_01976	yegI	protein kinase-related putative non-specific DNA-binding protein	R	COG4248	Uncharacterized protein with protein kinase and helix-hairpin-helix DNA-binding domains	0	0.183503	0.101129	0.137071	0.0623923	0.155992	0.180576	0.0483121	0.0821945
ECD_01979	mdtA	multidrug efflux system, subunit A	MV	COG0845	Multidrug efflux pump subunit AcrA (membrane-fusion protein)	0	0.21075	-0.000692461	0.273752	0.49169	0.64632	0.81369	0.943907	0.453317
ECD_01980	mdtB	multidrug efflux system, subunit B	V	COG0841	Multidrug efflux pump subunit AcrB	0	-0.405922	-0.263479	-0.0433438	0.326009	0.642625	0.650602	0.396428	-0.0122679
ECD_01981	mdtC	multidrug efflux system, subunit C	V	COG0841	Multidrug efflux pump subunit AcrB	0	-0.491936	-0.206619	-0.168945	0.34749	0.785001	0.729125	0.387148	-0.0246667
ECD_01982	iceT	putative citrate/iron-citrate/zinc-citrate efflux transporter	G	COG2814	Predicted arabinose efflux permease, MFS family	0	-0.0658046	-0.0647285	0.0564663	0.397994	0.761638	0.784939	0.471681	0.20927
ECD_01983	baeS	sensory histidine kinase in two-component regulatory system with BaeR	T	COG3850	Signal transduction histidine kinase, nitrate/nitrite-specific	0	-0.0609092	0.0385002	0.132111	0.417581	0.71824	0.749492	0.412331	0.212016
ECD_01984	baeR	response regulator in two-component regulatory system with BaeS	TK	COG0745	DNA-binding response regulator, OmpR family, contains REC and winged-helix (wHTH) domain	0	-0.0370907	-0.15999	-0.0971096	0.0236336	0.173158	0.224808	0.259797	0.275726
ECD_01985	yegP	UPF0339 family protein	S	COG3422	Uncharacterized conserved protein YegP, UPF0339 family	0	0.959585	0.884387	0.969195	0.984252	0.602336	-0.253712	-0.741782	-0.253027
ECD_01986	yegQ	putative peptidase	O	COG0826	Collagenase-like protease, PrtC family	0	0.0342256	-0.0303258	0.192484	0.313558	0.255696	0.108586	-0.0251818	-0.0509801
ECD_02013	-	conserved hypothetical protein; putative exported protein	-	-	-	0	0.981182	0.595644	0.727406	0.443442	0.216871	-0.155762	-0.189012	0.267063
ECD_02015	yegS	phosphatidylglycerol kinase, metal-dependent	IR	COG1597	Diacylglycerol kinase family enzyme	0	0.793828	0.796891	0.98894	0.837438	0.428693	-0.134249	-0.315042	-0.180985
ECD_02017	gatD	galactitol-1-phosphate dehydrogenase, Zn-dependent and NAD(P)-binding	ER	COG1063	Threonine dehydrogenase or related Zn-dependent dehydrogenase	0	-2.69643	-2.28932	-1.36162	-1.24839	-1.05173	-1.06204	-0.961736	-1.11969
ECD_02018	gatC	galactitol-specific enzyme IIC component of PTS	G	COG3775	Phosphotransferase system, galactitol-specific IIC component	0	-2.1848	-1.93872	-1.20113	-1.07651	-0.923106	-1.06335	-1.11871	-1.14285
ECD_02019	gatB	galactitol-specific enzyme IIB component of PTS	G	COG3414	Phosphotransferase system, galactitol-specific IIB component	0	-2.71561	-1.75789	-1.26429	-1.18301	-1.02009	-1.0951	-1.12551	-1.03834
ECD_02020	gatA	galactitol-specific enzyme IIA component of PTS	GT	COG1762	Phosphotransferase system mannitol/fructose-specific IIA domain (Ntr-type)	0	-2.3373	-1.64944	-1.16355	-1.02427	-0.983891	-1.02976	-0.759436	-0.838406
ECD_02021	gatZ	D-tagatose 1,6-bisphosphate aldolase 2, subunit	G	COG4573	Tagatose-1, 6-bisphosphate aldolase non-catalytic subunit AgaZ/GatZ	0	-1.31057	-0.997901	-0.705091	-0.629834	-0.599252	-0.61403	-0.575863	-0.695219
ECD_02024	gatY	D-tagatose 1,6-bisphosphate aldolase 2, catalytic subunit	G	COG0191	Fructose/tagatose bisphosphate aldolase	0	-0.309653	-0.145363	-0.092592	-0.00741726	0.030087	-0.0598423	-0.346532	-0.0771602
ECD_02025	fbaB	fructose-bisphosphate aldolase class I	G	COG1830	Fructose-bisphosphate aldolase class Ia, DhnA family	0	-0.257699	-0.199778	0.137698	0.287421	0.101925	-0.44957	-0.686384	-0.702108
ECD_02026	yegT	nucleoside transporter, low affinity	G	COG2211	Na+/melibiose symporter or related transporter	0	-0.446592	-0.581404	-0.316503	-0.321723	-0.165953	-0.241904	-0.400706	-0.437248
ECD_02027	yegU	ADP-ribosylglycohydrolase family protein	O	COG1397	ADP-ribosylglycohydrolase	0	0.0494316	-0.118318	-0.144256	-0.0850343	0.0585946	0.0331992	0.000535425	-0.0943369
ECD_02028	yegV	putative kinase	G	COG0524	Sugar or nucleoside kinase, ribokinase family	0	-0.102121	-0.164368	-0.255017	-0.154531	0.042248	0.0396784	-0.132078	-0.140111
ECD_02029	yegW	putative DNA-binding transcriptional regulator	K	COG2188	DNA-binding transcriptional regulator, GntR family	0	-0.00197711	-0.454932	-0.275458	-0.348808	-0.383342	-0.279945	-0.228569	-0.278878
ECD_02030	yegX	putative family 25 glycosyl hydrolase	M	COG3757	Lyzozyme M1 (1, 4-beta-N-acetylmuramidase), GH25 family	0	-0.205167	-0.137969	-0.0648822	0.0629967	0.144577	0.342512	0.587181	0.605905
ECD_02031	thiD	hydroxy-methylpyrimidine kinase and hydroxy-phosphomethylpyrimidine kinase	H	COG0351	Hydroxymethylpyrimidine/phosphomethylpyrimidine kinase	0	-0.0231694	-0.214315	-0.195067	-0.0897969	0.0749046	0.252502	0.21873	0.321479
ECD_02032	thiM	hydoxyethylthiazole kinase	H	COG2145	Hydroxyethylthiazole kinase, sugar kinase family	0	0.0307112	-0.126552	-0.0921732	-0.0123579	0.105471	0.366809	0.511636	0.554558
ECD_02033	-	conserved hypothetical protein	-	-	-	0	1.73175	0.308978	0.850364	0.419367	0.173808	0.589299	0.772261	0.967462
ECD_02034	-	hypothetical protein	T	COG2972	Sensor histidine kinase YesM	0	1.70799	0.340423	0.925041	0.437446	0.0636484	0.334742	0.771073	1.01397
ECD_02035	-	hypothetical protein	-	-	-	0	0.872877	0.737995	0.857853	0.798377	0.419058	0.41496	0.900442	1.08955
ECD_02036	-	hypothetical protein	-	-	-	0	1.42659	1.34091	1.24114	0.96333	0.837342	0.881755	0.819617	1.21305
ECD_02042	yehE	DUF2574 family protein	-	-	-	0	0.48255	0.592571	0.729045	0.653396	0.384149	0.283569	0.408936	0.767047
ECD_02043	mrp	antiporter inner membrane protein	D	COG0489	Chromosome partitioning ATPase, Mrp family, contains Fe-S cluster	0	-0.106565	-0.222848	-0.172968	-0.254411	-0.261472	-0.273097	-0.146687	-0.165131
ECD_02044	metG	methionyl-tRNA synthetase	J	COG0073	tRNA-binding EMAP/Myf domain	0	0.326571	-0.505996	-0.296415	-0.531009	-0.526016	-0.38195	-0.391951	-0.503642
ECD_02053	yehS	DUF1456 family protein	S	COG4807	Uncharacterized conserved protein YehS, DUF1456 family	0	-0.589347	-0.536156	-0.543369	-0.252258	-0.126376	0.0972858	0.144746	0.456131
ECD_02054	yehT	putative response regulator in two-component system withYehU	KT	COG3279	DNA-binding response regulator, LytR/AlgR family	0	-1.37366	-0.807412	-0.951682	-0.509849	-0.208833	-0.0579051	0.0115695	0.00766616
ECD_02055	yehU	inner membrane putative sensory kinase in two-component system with YehT	T	COG3275	Sensor histidine kinase, LytS/YehU family	0	-1.02678	-0.447398	-0.434746	-0.0397345	0.369583	0.400876	0.0398631	0.187903
ECD_02056	mlrA	transcriptional activator of csgD and csgBA	K	COG0789	DNA-binding transcriptional regulator, MerR family	0	0.708374	0.656114	0.619649	0.61517	0.254497	-0.377308	-0.797571	-0.354506
ECD_02057	yohO	putative membrane protein	-	-	-	0	0.226732	0.147829	0.0800841	0.143642	-0.0249895	-0.115367	-0.107543	0.174616
ECD_02058	yehW	putative ABC transporter permease	E	COG1174	ABC-type proline/glycine betaine transport system, permease component	0	-0.596938	0.15975	-0.101126	0.324509	0.352543	-0.0998458	-0.435143	-0.44523
ECD_02059	yehX	putative ABC transporter ATPase	E	COG1125	ABC-type proline/glycine betaine transport system, ATPase component	0	-0.504893	0.146056	-0.00390033	0.369427	0.240724	-0.167408	-0.456412	-0.431937
ECD_02060	yehY	putative ABC transporter permease	E	COG1174	ABC-type proline/glycine betaine transport system, permease component	0	-0.408261	0.368401	0.314196	0.480062	0.279944	-0.175919	-0.561837	-0.449466
ECD_02061	osmF	putative ABC transporter periplasmic binding protein	M	COG1732	Periplasmic glycine betaine/choline-binding (lipo)protein of an ABC-type transport system (osmoprotectant binding protein)	0	0.179711	0.405118	0.601626	0.534023	0.26234	-0.481389	-0.869607	-0.935828
ECD_02062	bglX	beta-D-glucoside glucohydrolase, periplasmic	G	COG1472	Periplasmic beta-glucosidase and related glycosidases	0	-0.0543738	-0.335958	-0.257613	-0.357339	-0.282227	-0.199906	-0.182599	-0.318335
ECD_02063	dld	D-lactate dehydrogenase, FAD-binding, NADH independent	C	COG0277	FAD/FMN-containing dehydrogenase	0	-0.510784	-0.478925	-0.612916	-0.453453	-0.414973	-0.519577	-0.448589	-0.593175
ECD_02064	pbpG	D-alanyl-D-alanine endopeptidase	M	COG1686	D-alanyl-D-alanine carboxypeptidase	0	-0.537242	-0.710336	-0.384351	-0.359226	-0.195839	-0.0137403	-0.0372587	0.106661
ECD_02065	yohC	Yip1 family inner membrane protein	J	COG0357	16S rRNA G527 N7-methylase RsmG (former glucose-inhibited division protein B)	0	0.871846	0.977413	0.812721	1.12545	0.820972	-0.0861725	-0.703547	-0.380015
ECD_02066	yohD	DedA family inner membrane protein	S	COG0586	Uncharacterized membrane protein DedA, SNARE-associated domain	0	0.327714	0.228635	0.0897733	0.212584	0.087077	-0.117428	-0.17373	-0.0953214
ECD_02067	yohF	putative oxidoreductase	IQR	COG1028	NAD(P)-dependent dehydrogenase, short-chain alcohol dehydrogenase family	0	0.652455	0.842511	0.663723	0.881712	0.642269	-0.0895762	-0.65226	-0.426781
ECD_02069	dusC	tRNA-dihydrouridine synthase C	J	COG0042	tRNA-dihydrouridine synthase	0	-0.169546	-0.166085	-0.0111165	-0.186193	-0.208501	-0.0141111	-0.0784874	-0.250064
ECD_02070	yohJ	UPF0299 family inner membrane protein	R	COG1380	Putative effector of murein hydrolase LrgA, UPF0299 family	0	0.634484	0.546645	0.71493	0.792752	0.713552	0.180351	0.282077	-0.000928579
ECD_02071	yohK	LrgB family inner membrane protein	M	COG1346	Putative effector of murein hydrolase	0	0.726955	0.537816	0.636641	0.690748	0.540794	0.0585679	-0.273405	-0.11735
ECD_02072	cdd	cytidine/deoxycytidine deaminase	F	COG0295	Cytidine deaminase	0	0.339724	0.200552	0.359935	0.357104	0.223982	-0.091291	-0.301725	-0.335166
ECD_02073	sanA	DUF218 superfamily vancomycin high temperature exclusion protein	M	COG2949	Uncharacterized periplasmic protein SanA, affects membrane permeability for vancomycin	0	-0.43742	-0.552498	-0.131996	-0.17401	-0.106705	0.116858	0.390733	0.285863
ECD_02075	preT	dihydropyrimidine dehydrogenase, NADH-dependent, subunit N	ER	COG0493	NADPH-dependent glutamate synthase beta chain or related oxidoreductase	0	0.163252	0.5791	0.900283	0.400179	-0.401714	-1.17721	-1.44654	-1.17664
ECD_02076	preA	dihydropyrimidine dehydrogenase, NADH-dependent, subunit C	F	COG0167	Dihydroorotate dehydrogenase	0	0.340642	0.743215	0.864892	0.459694	-0.189881	-0.888775	-0.967471	-0.727476
ECD_02077	mglC	methyl-galactoside transporter subunit	G	COG4211	ABC-type glucose/galactose transport system, permease component	0	-2.81777	-1.75097	-1.30101	-1.04211	-0.71867	-0.596552	-0.235654	-0.363721
ECD_02078	mglA	methyl-galactoside ABC transporter ATPase	G	COG1129	ABC-type sugar transport system, ATPase component	0	-2.54966	-1.59355	-1.03469	-0.848975	-0.667825	-0.276566	0.125161	-0.106856
ECD_02079	mglB	-	-	-	-	0	-0.908941	-0.192175	-0.0605999	0.187848	0.10899	0.086384	0.277947	-0.0488544
ECD_02080	galS	galactose- and fucose-inducible galactose regulon transcriptional isorepressor; mgl operon transcriptional repressor; autorepressor	K	COG1609	DNA-binding transcriptional regulator, LacI/PurR family	0	-0.888084	-0.141302	-0.0950588	0.296005	0.607284	0.615567	0.577937	-0.229503
ECD_02081	yeiB	DUF418 family putative inner membrane protein	S	COG2311	Uncharacterized membrane protein YeiB	0	-1.11625	-0.971976	-0.771044	-0.682735	-0.525347	-0.156647	0.0809593	-0.173569
ECD_02082	folE	GTP cyclohydrolase I	H	COG0302	GTP cyclohydrolase I	0	-0.683993	-0.630871	-0.417871	-0.359859	-0.292528	0.0144548	0.362853	0.144712
ECD_02083	yeiG	S-formylglutathione hydrolase	V	COG0627	S-formylglutathione hydrolase FrmB	0	-1.07472	-0.9904	-1.04338	-0.991589	-0.883613	-0.881628	-0.948573	-0.932611
ECD_02084	cirA	colicin IA outer membrane receptor and translocator; ferric iron-catecholate transporter	P	COG4771	Outer membrane receptor for ferrienterochelin and colicins	0	-0.0701135	-0.301134	-0.226722	-0.122719	0.232221	0.678931	1.62331	1.14211
ECD_02085	lysP	lysine transporter	E	COG0833	Amino acid permease	0	-0.255414	-0.246066	-0.305365	-0.230823	-0.30043	-0.594399	-0.421273	-0.545722
ECD_02086	yeiE	putative DNA-binding transcriptional regulator	K	COG0583	DNA-binding transcriptional regulator, LysR family	0	0.10731	0.187717	0.0357501	0.184457	0.0476067	-0.469354	-0.576725	-0.491885
ECD_02087	yeiH	UPF0324 family inner membrane protein	S	COG2855	Uncharacterized membrane protein YadS	0	0.148443	0.0778656	-0.0212882	-0.0164591	-0.00403764	-0.184637	-0.509527	-0.541124
ECD_02088	nfo	endonuclease IV with intrinsic 3'-5' exonuclease activity	L	COG0648	Endonuclease IV	0	-0.599291	-0.87332	-0.761475	-0.594527	-0.324214	-0.269128	-0.23264	-0.69025
ECD_02089	yeiI	putative kinase	G	COG0524	Sugar or nucleoside kinase, ribokinase family	0	-0.939742	-0.991532	-0.835078	-0.633113	-0.343734	-0.323231	-0.281031	-0.590904
ECD_02093	psuT	putative nucleoside transporter	F	COG1972	Nucleoside permease NupC	0	0.267182	0.250798	0.225651	0.242323	0.204807	0.165523	0.168117	0.327276
ECD_02096	fruA	fused fructose-specific PTS enzymes: IIBcomponent/IIC components	G	COG1299	Phosphotransferase system, fructose-specific IIC component	0	-0.0588193	-0.0742129	0.0120765	0.0989454	0.0288984	-0.313609	-0.396594	-0.386101
ECD_02097	fruK	fructose-1-phosphate kinase	G	COG1105	Fructose-1-phosphate kinase or kinase (PfkB)	0	-0.190179	-0.116269	-0.101786	0.0053569	-0.104484	-0.461643	-0.485748	-0.591426
ECD_02098	fruB	fused fructose-specific PTS enzymes: IIA component/HPr component	TG	COG1925	Phosphotransferase system, HPr and related phosphotransfer proteins	0	-0.531554	-0.308645	-0.189353	-0.0496924	-0.12984	-0.470139	-0.536531	-0.651205
ECD_02101	yeiP	elongation factor P-like protein	J	COG0231	Translation elongation factor P (EF-P)/translation initiation factor 5A (eIF-5A)	0	-0.429924	-0.826537	-0.582223	-0.64476	-0.554125	-0.32644	0.0425038	-0.240667
ECD_02102	yeiQ	putative NAD-dependent D-mannonate oxidoreductase	G	COG0246	Mannitol-1-phosphate/altronate dehydrogenases	0	-0.00716062	-0.241859	0.0338556	0.000535122	-0.0253023	-0.179508	-0.194247	-0.0193904
ECD_02103	yeiR	Zn-stimulated GTPase involved in zinc homeostasis; mutants are cadmium and EDTA sensitive; Zn(2+) binding protein	R	COG0523	GTPase, G3E family	0	-0.978825	-1.49848	-0.804806	-0.676538	-0.474543	-0.28993	0.0303632	-0.188652
ECD_02105	mepS	murein DD-endopeptidase, space-maker hydrolase, mutational suppressor of prc thermosensitivity, outer membrane lipoprotein, weak murein LD-carboxypeptidase	M	COG0791	Cell wall-associated hydrolase, NlpC family	0	-0.823113	-1.08149	-0.676655	-0.95653	-1.04383	-0.518788	-0.0497824	-0.0142112
ECD_02107	yejA	microcin C ABC transporter periplasmic binding protein	E	COG4166	ABC-type oligopeptide transport system, periplasmic component	0	-0.585392	-0.598404	-0.334435	-0.137913	-0.223072	-0.521228	-0.46761	-0.588172
ECD_02108	yejB	microcin C ABC transporter permease	Q	COG4174	ABC-type microcin C transport system, permease component YejB	0	-0.517136	-0.517543	-0.36313	-0.218686	-0.138541	-0.189129	-0.284613	-0.251692
ECD_02109	yejE	microcin C ABC transporter permease	Q	COG4239	ABC-type microcin C transport system, permease component YejE	0	-0.979548	-0.638584	-0.596496	-0.343116	-0.202478	-0.234473	-0.353864	-0.428404
ECD_02110	yejF	microcin C ABC transporter ATPase	Q	COG4172	ABC-type microcin C transport system, duplicated ATPase component YejF	0	-1.34724	-0.999826	-1.06056	-0.586595	-0.379421	-0.460013	-0.417306	-0.748549
ECD_02111	yejG	uncharacterized protein	-	-	-	0	0.186967	0.0877898	0.183816	0.339213	0.163617	-0.0923526	0.126427	0.418838
ECD_02112	bcr	bicyclomycin/cysteine/sulfonamide efflux transporter	G	COG2814	Predicted arabinose efflux permease, MFS family	0	-0.290033	-0.130513	0.16788	0.225333	0.301599	0.321713	0.251373	0.445397
ECD_02113	rsuA	16S rRNA pseudouridine(516) synthase	J	COG1187	16S rRNA U516 pseudouridylate synthase RsuA and related 23S rRNA U2605, pseudouridylate synthases	0	0.216437	0.106907	0.25708	0.243894	0.390854	0.640307	0.731742	0.93607
ECD_02114	yejH	putative ATP-dependent DNA or RNA helicase	KL	COG1061	Superfamily II DNA or RNA helicase	0	-0.477006	-0.620642	-0.396764	-0.287481	-0.0815844	-0.0775544	-0.139001	-0.152056
ECD_02115	rplY	50S ribosomal subunit protein L25	J	COG1825	Ribosomal protein L25 (general stress protein Ctc)	0	0.18983	-0.49521	-0.371663	-0.341048	-0.206197	0.0212137	0.0221272	-0.0882189
ECD_02116	yejK	spermidine nucleoid-associated protein	S	COG3081	Nucleoid-associated protein YejK (function unknown)	0	-0.0665849	-0.266957	-0.230185	-0.270543	-0.110521	0.0574293	-0.0679163	-0.182304
ECD_02117	yejL	UPF0352 family protein	S	COG3082	Uncharacterized conserved protein YejL, UPF0352 family	0	-0.0479623	-0.467409	-0.320635	-0.142832	-0.112841	-0.118564	0.176324	0.039864
ECD_02118	yejM	essential inner membrane DUF3413 domain-containing protein; lipid A production and membrane permeability factor	M	COG3083	Membrane-anchored periplasmic protein YejM, alkaline phosphatase superfamily	0	-0.775181	-0.73903	-0.528138	-0.392466	-0.290859	-0.385241	-0.383339	-0.447249
ECD_02119	yejO	predicted autotransporter outer membrane protein	MU	COG3468	Type V secretory pathway, adhesin AidA	0	0.596098	0.436736	0.474462	0.455612	0.362641	0.244575	0.362825	0.457984
ECD_02120	narP	response regulator in two-component regulatory system with NarQ	TK	COG2197	DNA-binding response regulator, NarL/FixJ family, contains REC and HTH domains	0	0.979019	0.739723	0.340488	0.0234096	-0.122231	-0.0691275	-0.129724	0.251551
ECD_02121	ccmH	heme lyase, CcmH subunit	CO	COG3088	Cytochrome c-type biogenesis protein CcmH/NrfF	0	-0.342912	-0.204697	-0.195604	0.217467	0.520186	0.50838	0.280941	0.173269
ECD_02122	dsbE	periplasmic thioredoxin of cytochrome c-type biogenesis	O	COG0526	Thiol-disulfide isomerase or thioredoxin	0	-0.613308	-0.255754	-0.239952	0.0542766	0.454059	0.406828	0.182442	-0.0239658
ECD_02123	ccmF	heme lyase, CcmF subunit	CO	COG1138	Cytochrome c biogenesis factor	0	-0.948478	-0.3926	-0.260673	0.0966775	0.389932	0.369935	0.151548	-0.00970672
ECD_02124	ccmE	periplasmic heme chaperone	CO	COG2332	Cytochrome c-type biogenesis protein CcmE	0	-0.985703	-0.458606	-0.152375	0.016893	0.259524	0.175708	0.0458143	-0.145749
ECD_02125	ccmD	cytochrome c biogenesis protein; heme export ABC transporter holo-CcmE release factor	U	COG3114	Heme exporter protein D	0	-0.736648	-0.302186	-0.0651395	0.119785	0.360623	0.351142	0.16794	0.0349679
ECD_02126	ccmC	heme export ABC transporter permease; CcmE-interacting protein	O	COG0755	ABC-type transport system involved in cytochrome c biogenesis, permease component	0	-0.521969	-0.175296	0.031069	0.219022	0.447934	0.45069	0.327671	0.189437
ECD_02127	ccmB	heme export ABC transporter permease	O	COG2386	ABC-type transport system involved in cytochrome c biogenesis, permease component	0	-0.343677	-0.041235	0.219492	0.475843	0.673041	0.749099	0.327464	0.1651
ECD_02128	ccmA	heme export ABC transporter ATPase	O	COG4133	ABC-type transport system involved in cytochrome c biogenesis, ATPase component	0	0.221369	0.298943	0.382295	0.581457	0.82614	0.817674	0.560026	0.385578
ECD_02129	napC	quinol dehydrogenase, electron source for NapAB	C	COG3005	Tetraheme cytochrome c subunit of nitrate or TMAO reductase	0	0.545559	0.391219	0.440574	0.612735	0.801861	0.773628	0.637824	0.415453
ECD_02130	napB	nitrate reductase, small, cytochrome C550 subunit, periplasmic	CP	COG3043	Nitrate reductase cytochrome c-type subunit	0	0.850175	0.686452	0.682413	0.935577	1.02361	0.87034	0.859186	0.513448
ECD_02131	napH	ferredoxin-type protein	C	COG0348	Polyferredoxin	0	0.725823	0.444703	0.546177	0.773917	0.947624	0.872912	0.59061	0.313329
ECD_02132	napG	ferredoxin-type protein	C	COG1145	Ferredoxin	0	0.754113	0.606635	0.608189	0.647271	0.750624	0.789925	0.519829	0.363049
ECD_02133	napA	nitrate reductase, periplasmic, large subunit	C	COG0243	Anaerobic selenocysteine-containing dehydrogenase	0	0.598351	0.242561	0.573932	0.511113	0.572589	0.682895	0.591104	0.370276
ECD_02135	napF	ferredoxin-type protein, role in electron transfer to periplasmic nitrate reductase NapA	C	COG1145	Ferredoxin	0	0.390364	0.181055	0.506291	0.440957	0.52073	0.303412	-0.0619435	-0.29566
ECD_02136	eco	ecotin, a serine protease inhibitor	O	COG4574	Serine protease inhibitor ecotin	0	0.504108	0.325867	-0.149284	-0.070259	-0.152931	-0.109477	0.093966	-0.00530222
ECD_02137	mqo	malate dehydrogenase, FAD/NAD(P)-binding domain	G	COG0579	L-2-hydroxyglutarate oxidase LhgO	0	0.25571	0.624432	1.12492	1.41355	1.73408	1.99775	2.20924	2.083
ECD_02138	yojI	microcin J25 efflux ABC transporter permease/ATPase	P	COG4615	ABC-type siderophore export system, fused ATPase and permease components	0	-0.613571	-1.08088	-0.819968	-0.513773	0.0636318	0.540076	0.77132	0.354367
ECD_02139	alkB	oxidative demethylase of N1-methyladenine or N3-methylcytosine DNA lesions	L	COG3145	Alkylated DNA repair dioxygenase AlkB	0	0.216399	0.438627	0.409857	0.594968	0.668669	0.194669	-0.354979	-0.167369
ECD_02140	ada	fused DNA-binding transcriptional dual regulator/O6-methylguanine-DNA methyltransferase	L	COG0350	O6-methylguanine-DNA--protein-cysteine methyltransferase	0	0.372187	0.538225	0.483388	0.682316	0.666222	0.182433	-0.454783	-0.344062
ECD_02143	insB-17	IS1 protein InsB	X	COG1662	Transposase and inactivated derivatives, IS1 family	0	0.403302	0.44366	0.41025	0.216931	0.141271	0.39332	0.688835	0.927622
ECD_02144	insA-17	IS1 protein InsA	X	COG3677	Transposase	0	0.403435	0.309463	0.328602	0.164858	0.154309	0.447338	0.660512	0.923572
ECD_02145	rcsC	hybrid sensory kinase in two-component regulatory system with RcsB and YojN	T	COG0784	CheY chemotaxis protein or a CheY-like REC (receiver) domain	0	-0.72742	-0.878533	-0.775216	-0.633693	-0.408821	-0.318641	-0.2769	-0.337087
ECD_02146	atoS	sensory histidine kinase in two-component regulatory system with AtoC	T	COG3852	Signal transduction histidine kinase, nitrogen specific	0	-0.501582	-0.0762289	-0.390109	-0.113797	0.0683909	-0.248246	-0.433572	-0.571865
ECD_02147	atoC	fused response regulator of ato operon, in two-component system with AtoS: response regulator/sigma54 interaction protein	T	COG2204	DNA-binding transcriptional response regulator, NtrC family, contains REC, AAA-type ATPase, and a Fis-type DNA-binding domains	0	-1.88603	-1.0639	-1.27271	-0.860741	-0.648426	-0.853828	-0.774939	-1.12245
ECD_02148	atoD	acetyl-CoA:acetoacetyl-CoA transferase, alpha subunit	I	COG1788	Acyl CoA:acetate/3-ketoacid CoA transferase, alpha subunit	0	-0.674874	-2.11092	-2.77333	-2.70835	-2.43197	-2.34364	-1.50246	0.100195
ECD_02149	atoA	acetyl-CoA:acetoacetyl-CoA transferase, beta subunit	I	COG2057	Acyl CoA:acetate/3-ketoacid CoA transferase, beta subunit	0	-0.458977	-1.87131	-2.15677	-2.2465	-2.0935	-1.98802	-1.46119	0.0911714
ECD_02151	atoB	acetyl-CoA acetyltransferase	I	COG0183	Acetyl-CoA acetyltransferase	0	0.184474	-0.300561	-0.492233	-0.501831	-0.417853	-0.425505	-0.536575	0.167981
ECD_02157	gyrA	DNA gyrase (type II topoisomerase), subunit A	L	COG0188	DNA gyrase/topoisomerase IV, subunit A	0	-0.0974473	-0.45914	-0.371524	-0.465599	-0.351929	-0.201119	-0.241886	-0.348593
ECD_02158	ubiG	bifunctional 3-demethylubiquinone-9 3-methyltransferase/ 2-octaprenyl-6-hydroxy phenol methylase	H	COG2227	2-polyprenyl-3-methyl-5-hydroxy-6-metoxy-1, 4-benzoquinol methylase	0	-0.157957	-0.335275	-0.262199	-0.343521	-0.227647	-0.149908	-0.302626	-0.312588
ECD_02159	yfaL	adhesin	MU	COG3468	Type V secretory pathway, adhesin AidA	0	0.211707	0.158859	0.103493	0.084963	0.115956	0.156051	0.0893385	0.038656
ECD_02160	nrdA	ribonucleoside-diphosphate reductase 1, alpha subunit	F	COG0209	Ribonucleotide reductase alpha subunit	0	0.221715	-0.667798	-0.313964	-0.953099	-1.29997	-0.941546	-0.63726	-0.854053
ECD_02161	nrdB	ribonucleoside-diphosphate reductase 1, beta subunit, ferritin-like protein	F	COG0208	Ribonucleotide reductase beta subunit, ferritin-like domain	0	0.209068	-0.158073	-0.0327965	-0.315342	-0.383412	-0.143175	0.0181448	-0.00236146
ECD_02162	yfaE	ferredoxin involved with ribonucleotide reductase diferric-tyrosyl radical (Y*) cofactor maintenance	C	COG1018	Ferredoxin-NADP reductase	0	0.130686	-0.149954	-0.0779051	-0.197996	-0.168076	0.0693149	0.0117626	0.0919324
ECD_02163	inaA	acid-inducible Kdo/WaaP family putative kinase	T	COG0515	Serine/threonine protein kinase	0	-0.145761	-0.446176	-0.305948	-0.00644548	0.157374	0.278589	0.407714	0.232812
ECD_02165	glpQ	periplasmic glycerophosphodiester phosphodiesterase	I	COG0584	Glycerophosphoryl diester phosphodiesterase	0	-0.228608	-0.637932	-0.487968	-0.359709	-0.352808	-0.473736	-0.388475	-0.340288
ECD_02166	glpT	sn-glycerol-3-phosphate transporter	G	COG2271	Sugar phosphate permease	0	-1.21663	-1.13995	-0.906694	-0.506999	-0.268102	-0.528533	-0.915009	-1.09915
ECD_02167	glpA	anaerobic sn-glycerol-3-phosphate dehydrogenase, large FAD/NAD(P)-binding subunit	C	COG0578	Glycerol-3-phosphate dehydrogenase	0	-0.219846	0.426862	0.532153	1.13538	1.5605	1.09201	0.0974182	-0.698362
ECD_02168	glpB	anaerobic sn-glycerol-3-phosphate dehydrogenase membrane anchor subunit	E	COG3075	Anaerobic glycerol-3-phosphate dehydrogenase	0	0.392644	0.290628	0.213871	0.40389	0.570008	0.32358	0.170384	0.0596482
ECD_02171	rhmA	2-keto-3-deoxy-L-rhamnonate aldolase	G	COG3836	2-keto-3-deoxy-L-rhamnonate aldolase RhmA	0	-0.54828	-0.477672	-0.470513	-0.40129	-0.238003	-0.422943	-0.560767	-0.597869
ECD_02172	rhmT	putative L-rhamnonate transporter	G	COG2271	Sugar phosphate permease	0	-0.827967	-0.706992	-0.623977	-0.552868	-0.403788	-0.46067	-0.642396	-0.725347
ECD_02173	rhmD	L-rhamnonate dehydratase	MR	COG4948	L-alanine-DL-glutamate epimerase or related enzyme of enolase superfamily	0	-0.890233	-1.47614	-1.24278	-0.982638	-0.683863	-0.908438	-1.08908	-1.30102
ECD_02174	rhmR	putative DNA-binding transcriptional regulator for the rhm operon	K	COG1414	DNA-binding transcriptional regulator, IclR family	0	-0.374902	-0.413621	-0.562411	-0.302842	0.037034	-0.276374	-0.620955	-0.698738
ECD_02175	yfaY	inactive PncC family protein	R	COG1058	Predicted nucleotide-utilizing enzyme related to molybdopterin-biosynthesis enzyme MoeA	0	-0.220368	-0.288985	-0.207875	-0.131473	-0.138362	-0.253755	-0.264071	-0.193436
ECD_02176	yfaZ	outer membrane protein, putative porin	-	-	-	0	0.0191624	-0.191844	-0.0924734	-0.172927	-0.180465	-0.100717	-0.0520381	0.194766
ECD_02178	ais	putative LPS core heptose(II)-phosphate phosphatase	G	COG0406	Broad specificity phosphatase PhoE	0	0.0554759	-0.212558	-0.505001	-0.684671	-0.960979	-0.955932	-0.499622	-0.707354
ECD_02179	arnB	uridine 5'-(beta-1-threo-pentapyranosyl-4-ulose diphosphate) aminotransferase, PLP-dependent	M	COG0399	dTDP-4-amino-4, 6-dideoxygalactose transaminase	0	0.110993	-0.200392	0.045133	-0.299634	-0.780862	-1.08658	-0.939007	-1.03749
ECD_02180	arnC	undecaprenyl phosphate-L-Ara4FN transferase	M	COG0463	Glycosyltransferase involved in cell wall bisynthesis	0	-0.00230065	0.0991954	0.210799	0.0131041	-0.24494	-0.617346	-0.842003	-0.906318
ECD_02181	arnA	fused UDP-L-Ara4N formyltransferase/UDP-GlcA C-4'-decarboxylase	J	COG0223	Methionyl-tRNA formyltransferase	0	-0.974096	-0.0611761	-0.122768	-0.117398	-0.342414	-0.777113	-0.869292	-1.01756
ECD_02182	arnD	undecaprenyl phosphate-alpha-L-ara4FN deformylase	GM	COG0726	Peptidoglycan/xylan/chitin deacetylase, PgdA/CDA1 family	0	-1.41693	-0.370257	-0.348449	-0.323417	-0.481421	-0.945782	-1.03261	-1.249
ECD_02183	arnT	4-amino-4-deoxy-L-arabinose transferase	M	COG1807	4-amino-4-deoxy-L-arabinose transferase or related glycosyltransferase of PMT family	0	-2.12809	-0.913668	-0.631148	-0.360018	-0.523815	-1.05549	-1.05246	-1.33785
ECD_02184	arnE	undecaprenyl phosphate-alpha-L-ara4N exporter; flippase ArnEF subunit	V	COG2076	Multidrug transporter EmrE and related cation transporters	0	-1.50256	-0.629678	-0.582135	-0.471724	-0.644702	-0.904609	-0.906583	-0.927178
ECD_02185	arnF	undecaprenyl phosphate-alpha-L-ara4N exporter; flippase ArnEF subunit	V	COG2076	Multidrug transporter EmrE and related cation transporters	0	-1.8042	-0.945234	-0.692991	-0.648709	-0.799709	-1.04229	-0.913194	-1.01043
ECD_02186	pmrD	inactive two-component system connector protein	T	COG2204	DNA-binding transcriptional response regulator, NtrC family, contains REC, AAA-type ATPase, and a Fis-type DNA-binding domains	0	0.278875	-0.047706	-0.02664	0.128241	0.0144217	-0.00267841	0.55974	0.281651
ECD_02187	menE	O-succinylbenzoate-CoA ligase	IQ	COG0318	Acyl-CoA synthetase (AMP-forming)/AMP-acid ligase II	0	-0.681041	-0.298541	-0.0289965	0.124605	0.186909	0.0304166	-0.160461	-0.144628
ECD_02188	menC	O-succinylbenzoyl-CoA synthase	H	COG1441	O-succinylbenzoate synthase	0	0.188477	0.250061	0.229522	0.229169	0.223337	0.0399424	-0.295557	-0.23422
ECD_02189	menB	dihydroxynaphthoic acid synthetase	H	COG0447	1, 4-Dihydroxy-2-naphthoyl-CoA synthase	0	0.367215	0.276942	0.323876	0.349289	0.350691	0.153509	-0.106035	-0.103177
ECD_02190	menH	2-succinyl-6-hydroxy-2, 4-cyclohexadiene-1-carboxylate synthase	HR	COG0596	Pimeloyl-ACP methyl ester carboxylesterase	0	-0.805112	-0.16783	-0.237777	-0.0994716	-0.0504973	-0.101095	-0.248115	-0.386599
ECD_02191	menD	2-succinyl-5-enolpyruvyl-6-hydroxy-3- cyclohexene-1-carboxylate synthase; SEPHCHC synthase	H	COG1165	2-succinyl-5-enolpyruvyl-6-hydroxy-3-cyclohexene-1-carboxylate synthase	0	-0.46807	-0.0787486	-0.239741	-0.0928192	0.0154015	-0.0826696	-0.274914	-0.282317
ECD_02192	menF	isochorismate synthase 2	HQ	COG1169	Isochorismate synthase EntC	0	0.261029	0.324716	0.087663	0.110365	0.0657554	0.192052	-0.00973816	0.198507
ECD_02193	elaB	putative membrane-anchored DUF883 family ribosome-binding protein	J	COG4575	Membrane-anchored ribosome-binding protein, inhibits growth in stationary phase, ElaB/YqjD/DUF883 family	0	0.534837	0.36615	0.582709	0.563031	0.112925	-0.550567	-1.0014	-0.859597
ECD_02194	elaA	GNAT family putative N-acetyltransferase	R	COG2153	Predicted N-acyltransferase, GNAT family	0	0.368809	0.00566887	-0.00582391	0.0380749	-0.235908	-0.426998	-0.181168	-0.179345
ECD_02195	rbn	RNase BN, tRNA processing enzyme	J	COG1234	Ribonuclease BN, tRNA processing enzyme	0	-0.157054	-0.639213	-0.255542	-0.227623	-0.228385	-0.247749	-0.195977	-0.425321
ECD_02199	-	probable ISRSO11-transposase OrfA protein	X	COG2963	Transposase and inactivated derivatives	0	0.100108	0.120881	-0.0638471	0.135697	0.213152	0.161441	0.194701	0.148418
ECD_02200	-	YadA protein	X	COG2801	Transposase InsO and inactivated derivatives	0	0.143424	-0.083673	-0.174599	-0.0406586	0.0810719	0.120629	0.0855912	0.233105
ECD_02201	nuoN	NADH:ubiquinone oxidoreductase, membrane subunit N	C	COG1007	NADH:ubiquinone oxidoreductase subunit 2 (chain N)	0	-0.803071	-1.44593	-1.06694	-0.964789	-0.593944	-0.677414	-0.647837	-0.814652
ECD_02202	nuoM	NADH:ubiquinone oxidoreductase, membrane subunit M	C	COG1008	NADH:ubiquinone oxidoreductase subunit 4 (chain M)	0	-0.918104	-1.46639	-1.07589	-0.937145	-0.625063	-0.597764	-0.515111	-0.805321
ECD_02203	nuoL	NADH:ubiquinone oxidoreductase, membrane subunit L	CP	COG1009	NADH:ubiquinone oxidoreductase subunit 5 (chain L)/Multisubunit Na+/H+ antiporter, MnhA subunit	0	-0.9072	-1.28548	-0.972011	-0.826623	-0.55215	-0.586874	-0.623037	-0.842095
ECD_02204	nuoK	NADH:ubiquinone oxidoreductase, membrane subunit K	C	COG0713	NADH:ubiquinone oxidoreductase subunit 11 or 4L (chain K)	0	-0.915266	-1.22044	-0.881256	-0.708188	-0.454134	-0.48988	-0.409317	-0.719626
ECD_02205	nuoJ	NADH:ubiquinone oxidoreductase, membrane subunit J	C	COG0839	NADH:ubiquinone oxidoreductase subunit 6 (chain J)	0	-0.90445	-1.2857	-0.888307	-0.806041	-0.593329	-0.602122	-0.54808	-0.829177
ECD_02206	nuoI	NADH:ubiquinone oxidoreductase, chain I	C	COG1143	Formate hydrogenlyase subunit 6/NADH:ubiquinone oxidoreductase 23 kD subunit (chain I)	0	-0.903627	-1.27037	-0.97453	-0.772484	-0.556837	-0.548226	-0.515393	-0.746659
ECD_02207	nuoH	NADH:ubiquinone oxidoreductase, membrane subunit H	C	COG1005	NADH:ubiquinone oxidoreductase subunit 1 (chain H)	0	-1.13463	-1.25107	-1.01654	-0.803147	-0.59824	-0.685475	-0.544988	-0.83747
ECD_02208	nuoG	NADH:ubiquinone oxidoreductase, chain G	C	COG1034	NADH dehydrogenase/NADH:ubiquinone oxidoreductase 75 kD subunit (chain G)	0	-1.34319	-1.08853	-0.921269	-0.796556	-0.573892	-0.581934	-0.582255	-0.773571
ECD_02209	nuoF	NADH:ubiquinone oxidoreductase, chain F	C	COG1894	NADH:ubiquinone oxidoreductase, NADH-binding 51 kD subunit (chain F)	0	-1.64053	-1.11608	-0.819836	-0.775795	-0.616132	-0.638453	-0.593066	-0.765689
ECD_02210	nuoE	NADH:ubiquinone oxidoreductase, chain E	C	COG1905	NADH:ubiquinone oxidoreductase 24 kD subunit (chain E)	0	-1.48243	-0.958795	-0.734708	-0.665654	-0.522977	-0.567073	-0.4814	-0.641225
ECD_02211	nuoC	NADH:ubiquinone oxidoreductase, fused CD subunit	C	COG0649	NADH:ubiquinone oxidoreductase 49 kD subunit (chain D)	0	-1.37672	-0.791509	-0.704992	-0.688314	-0.549136	-0.44319	-0.337685	-0.601987
ECD_02212	nuoB	NADH:ubiquinone oxidoreductase, chain B	C	COG0377	NADH:ubiquinone oxidoreductase 20 kD subunit (chhain B) or related Fe-S oxidoreductase	0	-0.612734	-0.367158	-0.419721	-0.474547	-0.438305	-0.25349	-0.117334	-0.40206
ECD_02213	nuoA	NADH:ubiquinone oxidoreductase, membrane subunit A	C	COG0838	NADH:ubiquinone oxidoreductase subunit 3 (chain A)	0	-0.426859	-0.260353	-0.274427	-0.394627	-0.37414	-0.215986	-0.128384	-0.400751
ECD_02214	lrhA	transcriptional repressor of flagellar, motility and chemotaxis genes	K	COG0583	DNA-binding transcriptional regulator, LysR family	0	-0.323173	-0.123268	-0.110842	0.174862	0.261434	0.19392	0.164299	0.388726
ECD_02215	alaA	glutamate-pyruvate aminotransferase; glutamic-pyruvic transaminase (GPT); alanine transaminase	E	COG0436	Aspartate/methionine/tyrosine aminotransferase	0	-1.58127	-1.61358	-0.450774	-0.376769	-0.287049	-0.487828	-0.927719	-1.21994
ECD_02216	yfbR	5'-nucleotidase	FR	COG1896	5'-deoxynucleotidase YfbR and related HD superfamily hydrolases	0	-0.236062	-0.578328	-0.478729	-0.287636	-0.157919	0.0300569	0.0735135	-0.0733681
ECD_02217	yfbS	putative transporter	G	COG0471	Di- and tricarboxylate transporter	0	-0.167092	-0.194517	-0.41755	-0.287204	-0.110612	-0.133953	-0.277055	-0.309719
ECD_02218	yfbT	sugar phosphatas	GR	COG0637	Beta-phosphoglucomutase or related phosphatase, HAD superfamily	0	0.178778	0.00905161	0.128301	0.0572174	0.169571	0.214429	0.0240345	0.0675265
ECD_02219	yfbU	UPF0304 family protein	S	COG3013	Uncharacterized protein YfbU, UPF0304 family	0	0.243544	-0.126614	-0.0162873	0.0202433	-0.0444805	0.0544148	0.317338	0.117078
ECD_02220	yfbV	UPF0208 family inner membrane protein	S	COG3092	Uncharacterized membrane protein YfbV, UPF0208 family	0	0.606886	0.579481	0.443417	0.560842	0.462647	0.281012	0.158605	0.225652
ECD_02221	ackA	acetate kinase A and propionate kinase 2	C	COG0282	Acetate kinase	0	-0.601523	-0.270588	-0.295945	-0.0517961	-0.0467515	-0.255694	-0.366277	-0.312799
ECD_02222	pta	phosphate acetyltransferase	C	COG0280	Phosphotransacetylase	0	-1.37515	-1.08039	-0.929077	-0.720705	-0.407559	-0.297338	-0.252376	-0.538461
ECD_02224	yfcD	putative NUDIX hydrolase	I	COG1443	Isopentenyldiphosphate isomerase	0	-0.280166	-0.471154	-0.0755541	-0.0397973	0.0207225	-0.122332	-0.292513	-0.300291
ECD_02225	yfcE	phosphodiesterase activity on bis-pNPP	R	COG0622	Predicted phosphodiesterase	0	-0.175441	-0.470899	-0.118014	-0.0572189	-0.024612	-0.205579	-0.25335	-0.421438
ECD_02226	yfcF	glutathione S-transferase	O	COG0625	Glutathione S-transferase	0	-0.276622	-0.36449	-0.123691	0.0110382	-0.131701	-0.354077	-0.338006	-0.643112
ECD_02227	yfcG	GSH-dependent disulfide bond oxidoreductase	O	COG0625	Glutathione S-transferase	0	0.480776	0.412012	0.638435	0.73965	0.320885	-0.455805	-0.614413	-0.778284
ECD_02228	folX	D-erythro-7,8-dihydroneopterin triphosphate 2'-epimerase and dihydroneopterin aldolase	H	COG1539	Dihydroneopterin aldolase	0	0.0505824	-0.227854	-0.099862	0.00647924	-0.0777405	-0.211653	0.00705708	-0.23574
ECD_02229	yfcH	putative NAD-dependent nucleotide-sugar epimerase	R	COG1090	NAD dependent epimerase/dehydratase family enzyme	0	0.0938637	0.161363	0.155797	0.204501	0.140101	-0.169579	-0.364452	-0.254905
ECD_02230	yfcI	transposase_31 family protein	L	COG5464	Predicted transposase YdaD	0	0.0818576	0.223854	0.45218	0.481389	0.505959	0.58612	1.11622	1.07104
ECD_02231	hisP	histidine ABC transporter ATPase	E	COG4598	ABC-type histidine transport system, ATPase component	0	-0.223298	-0.196047	-0.326079	-0.296403	-0.213446	-0.0539028	0.0171079	0.183131
ECD_02232	hisM	histidine ABC transporter permease	E	COG4160	ABC-type arginine/histidine transport system, permease component	0	-0.121708	-0.224097	-0.350355	-0.249854	-0.211632	-0.045893	0.0337894	0.12796
ECD_02233	hisQ	histidine ABC transporter permease	E	COG4215	ABC-type arginine transport system, permease component	0	-0.0824157	-0.259806	-0.312043	-0.378863	-0.328682	-0.186976	-0.161521	-0.0460383
ECD_02234	hisJ	histidine ABC transporter periplasmic binding protein	ET	COG0834	ABC-type amino acid transport/signal transduction system, periplasmic component/domain	0	-0.295557	-0.422162	-0.437509	-0.483463	-0.488871	-0.397511	-0.195372	-0.250681
ECD_02235	argT	lysine/arginine/ornithine transporter subunit	ET	COG0834	ABC-type amino acid transport/signal transduction system, periplasmic component/domain	0	-0.897072	-0.856476	-0.693032	-0.669965	-0.701876	-0.805881	-0.611579	-0.664923
ECD_02236	ubiX	3-octaprenyl-4-hydroxybenzoate carboxy-lyase	H	COG0163	3-polyprenyl-4-hydroxybenzoate decarboxylase	0	-0.676506	-0.978945	-0.540362	-0.555749	-0.361099	-0.145098	-0.202796	-0.106603
ECD_02237	purF	amidophosphoribosyltransferase	F	COG0034	Glutamine phosphoribosylpyrophosphate amidotransferase	0	-0.829492	-1.86906	-0.448306	-0.603581	-0.415603	-0.161515	-0.27245	0.0927816
ECD_02238	cvpA	colicin V production protein	S	COG1286	Uncharacterized membrane protein, required for colicin V production	0	-1.13921	-1.93436	-0.561229	-0.591069	-0.395179	-0.237609	-0.24444	-0.0371831
ECD_02239	dedD	membrane-anchored periplasmic protein involved in septation	D	COG3147	Cell division protein DedD (periplasmic protein involved in septation)	0	-0.401702	-0.209748	-0.221525	-0.0390026	0.12534	0.122512	0.0697547	0.0470106
ECD_02240	folC	bifunctional folylpolyglutamate synthase/ dihydrofolate synthase	H	COG0285	Folylpolyglutamate synthase/Dihydropteroate synthase	0	-0.900287	-0.674135	-0.494541	-0.397059	-0.0966024	0.0549698	-0.0863843	-0.210701
ECD_02241	accD	acetyl-CoA carboxylase, beta (carboxyltransferase) subunit	I	COG0777	Acetyl-CoA carboxylase beta subunit	0	-0.282389	-0.210653	-0.273607	-0.362437	-0.179587	-0.0791969	-0.307235	-0.415981
ECD_02242	dedA	DedA family inner membrane protein	S	COG0586	Uncharacterized membrane protein DedA, SNARE-associated domain	0	-0.27087	0.15708	-0.0143108	0.0974684	0.110609	-0.103426	-0.437174	-0.663136
ECD_02243	truA	tRNA pseudouridine(38-40) synthase	J	COG0101	tRNA U38, U39, U40 pseudouridine synthase TruA	0	-0.0150355	0.197916	-0.0409779	-0.00349645	-0.00358804	-0.204212	-0.580879	-0.827892
ECD_02244	usg	putative semialdehyde dehydrogenase	E	COG0136	Aspartate-semialdehyde dehydrogenase	0	0.170958	0.196448	0.0934357	0.0596429	-0.0394267	-0.293521	-0.6208	-0.798588
ECD_02245	pdxB	erythronate-4-phosphate dehydrogenase	HR	COG0111	Phosphoglycerate dehydrogenase or related dehydrogenase	0	-0.154493	-0.296367	-0.158505	-0.139889	-0.0749521	-0.0411422	-0.0986492	-0.295007
ECD_02246	flk	putative flagella assembly protein	-	-	-	0	-0.826132	-1.29795	-0.616616	-0.629301	-0.588759	-0.59908	-0.61699	-0.781551
ECD_02247	yfcJ	putative arabinose efflux transporter	G	COG2814	Predicted arabinose efflux permease, MFS family	0	-0.737183	-0.547292	-0.134789	-0.175839	-0.0170558	0.187124	0.0349777	-0.186696
ECD_02248	fabB	3-oxoacyl-[acyl-carrier-protein] synthase I	IQ	COG0304	3-oxoacyl-(acyl-carrier-protein) synthase	0	-0.430621	-1.54286	-2.28954	-1.95834	-1.32394	-0.514953	-0.0183241	0.173103
ECD_02249	mnmC	fused 5-methylaminomethyl-2-thiouridine-forming enzyme methyltransferase and FAD-dependent demodification enzyme	E	COG0665	Glycine/D-amino acid oxidase (deaminating)	0	-0.547246	-1.03286	-1.1753	-0.978134	-0.543247	-0.231388	-0.0606151	0.00974156
ECD_02250	yfcL	uncharacterized protein	J	COG0595	mRNA degradation ribonuclease J1/J2	0	-1.11105	-0.731201	-0.855801	-0.486939	-0.102722	0.0783089	0.0716287	0.0856295
ECD_02251	epmC	Elongation Factor P Lys34 hydroxylase	J	COG3101	Elongation factor P hydroxylase (EF-P beta-lysylation pathway)	0	-1.09691	-0.603972	-0.658928	-0.235002	0.0670602	0.174928	0.147669	0.0474115
ECD_02252	yfcA	TauE/TSUP family inner membrane protein	S	COG0730	Uncharacterized membrane protein YfcA	0	-0.996394	-0.557133	-0.523162	-0.238965	0.0406826	0.118909	0.0192399	-0.0361825
ECD_02253	mepA	murein DD-endopeptidase	M	COG3770	Murein endopeptidase	0	-0.6384	-0.589268	-0.437922	-0.459279	-0.277079	0.0270202	0.0786195	0.0652858
ECD_02254	aroC	chorismate synthase	E	COG0082	Chorismate synthase	0	-0.210048	-0.619238	-0.41469	-0.591836	-0.547187	-0.285516	-0.277778	-0.224484
ECD_02255	prmB	N5-glutamine methyltransferase	J	COG2890	Methylase of polypeptide chain release factors	0	-0.0371242	-0.750998	-0.523207	-0.776138	-0.757957	-0.462745	-0.204494	-0.480796
ECD_02256	smrB	putative DNA endonuclease	L	COG2840	DNA-nicking endonuclease, Smr domain	0	-0.0142294	-0.212283	-0.250111	-0.307978	-0.348447	-0.385249	-0.361682	-0.115805
ECD_02257	yfcO	DUF2544 family putative outer membrane protein	-	-	-	0	0.512164	0.642028	0.788489	0.800757	0.386559	0.0750055	0.388357	0.395316
ECD_02258	yfcP	putative fimbrial-like adhesin protein	N	COG3539	Pilin (type 1 fimbria component protein)	0	0.284256	0.0177884	0.361709	0.223879	0.0801579	-0.373313	-0.00914362	0.208857
ECD_02264	sixA	phosphohistidine phosphatase	T	COG2062	Phosphohistidine phosphatase SixA	0	-0.102351	-0.448411	-0.308931	-0.0117968	0.0728681	0.0197511	-0.0175827	0.153106
ECD_02265	fadJ	enoyl-CoA hydratase/epimerase and isomerase/3-hydroxyacyl-CoA dehydrogenase	I	COG1024	Enoyl-CoA hydratase/carnithine racemase	0	-0.745426	-0.115301	-0.132314	0.524832	0.772572	0.479604	0.160699	-0.122049
ECD_02266	fadI	beta-ketoacyl-CoA thiolase, anaerobic, subunit	I	COG0183	Acetyl-CoA acetyltransferase	0	-0.368295	0.267061	0.443873	1.02641	1.08829	0.778434	0.394988	0.289594
ECD_02267	yfcZ	UPF0381 family protein	S	COG3691	Uncharacterized conserved protein YfcZ, UPF0381/DUF406 family	0	0.809463	0.548997	0.683776	0.747285	0.700624	0.62944	0.497343	0.30251
ECD_02268	fadL	long-chain fatty acid outer membrane transporter	I	COG2067	Long-chain fatty acid transport protein	0	-0.856084	-0.542552	-0.178113	0.0709375	-0.112726	-0.400577	-0.275155	-0.533778
ECD_02272	mlaA	ABC transporter maintaining OM lipid asymmetry, OM lipoprotein component	M	COG2853	ABC-type transporter Mla maintaining outer membrane lipid asymmetry, lipoprotein component MlaA	0	-0.0969981	-0.393126	-0.173142	-0.111872	-0.0861078	-0.0121564	0.0583201	0.0134602
ECD_02273	yfdC	putative inner membrane protein	P	COG2116	Formate/nitrite transporter FocA, FNT family	0	0.316574	0.24875	0.480354	0.634382	0.128194	-0.741361	-0.661091	-0.664861
ECD_02274	dsdC	dsd operon activator; autorepressor	K	COG0583	DNA-binding transcriptional regulator, LysR family	0	-0.40527	-0.41234	0.0388289	0.140678	0.222725	0.0123321	-0.0431371	-0.125358
ECD_02275	dsdX	D-serine transporter	GR	COG2610	H+/gluconate symporter or related permease	0	-0.0715747	-0.111146	-0.225674	-0.176122	-0.0222954	-0.230798	-0.546614	-0.735159
ECD_02276	dsdA	D-serine dehydratase	E	COG3048	D-serine dehydratase	0	0.0743011	-0.0301288	-0.101154	-0.102731	-0.0340141	-0.000391021	-0.00727729	-0.0513474
ECD_02287	yfdY	DUF2545 family putative inner membrane protein	-	-	-	0	1.36539	0.916227	0.6368	0.806834	0.443044	-0.0266166	0.0289693	0.038445
ECD_02288	lpxP	palmitoleoyl-acyl carrier protein (ACP)-dependent acyltransferase	I	COG1560	Lauroyl/myristoyl acyltransferase	0	-0.877015	-0.654309	-0.958179	-0.271867	0.0825286	0.427045	0.845229	1.56714
ECD_02289	alaC	glutamate-pyruvate aminotransferase; glutamic-pyruvic transaminase (GPT); alanine transaminase	E	COG0436	Aspartate/methionine/tyrosine aminotransferase	0	-0.359898	-0.408386	-0.346195	-0.297686	-0.114067	-0.0969743	-0.245506	-0.0459876
ECD_02290	ypdA	sensor kinase regulating yhjX; pyruvate-responsive YpdAB two-component system	T	COG3275	Sensor histidine kinase, LytS/YehU family	0	-0.305486	-0.289987	-0.034184	0.0816932	0.129705	0.17017	0.0678678	0.366544
ECD_02291	ypdB	response regulator activating yhjX; pyruvate-responsive YpdAB two-component system	KT	COG3279	DNA-binding response regulator, LytR/AlgR family	0	0.533358	0.470452	0.603281	0.737809	0.594889	0.401204	0.227887	0.353128
ECD_02292	ypdC	putative DNA-binding protein	K	COG2207	AraC-type DNA-binding domain and AraC-containing proteins	0	0.439975	0.350779	0.234764	0.236655	0.0695499	0.00661708	-0.155811	-0.0324335
ECD_02298	glk	glucokinase	G	COG0837	Glucokinase	0	0.000392576	0.188908	0.162128	0.314469	0.245626	0.182558	0.147372	0.240472
ECD_02299	yfeO	putative ion channel protein	P	COG0038	H+/Cl- antiporter ClcA	0	-0.0112718	-0.095933	0.164544	0.230197	0.0293148	-0.396315	-0.57364	-0.579572
ECD_02300	ypeC	DUF2502 family putative periplasmic protein	M	COG5009	Membrane carboxypeptidase/penicillin-binding protein	0	0.294735	0.00758566	0.0245808	0.105699	0.230127	0.310177	0.26399	0.214427
ECD_02301	mntH	manganese/divalent cation transporter	P	COG1914	Mn2+ and Fe2+ transporters of the NRAMP family	0	0.700967	0.754738	0.389654	0.660014	0.477534	-0.231751	-0.421681	-0.118903
ECD_02302	nupC	nucleoside (except guanosine) transporter	F	COG1972	Nucleoside permease NupC	0	-0.279735	-0.581573	-0.0803914	-0.214273	-0.383431	-0.462579	-0.196217	-0.509822
ECD_02303	yfeA	putative diguanylate cyclase	T	COG2199	GGDEF domain, diguanylate cyclase (c-di-GMP synthetase) or its enzymatically inactive variants	0	-0.415828	-0.892827	-0.17783	-0.0746145	0.0734104	-0.0558715	-0.0857437	-0.239165
ECD_02304	yfeC	DUF1323 family putative DNA-binding protein	K	COG1476	DNA-binding transcriptional regulator, XRE-family HTH domain	0	0.164502	0.192851	-0.13964	-0.000219181	0.00628682	-0.0331863	-0.010819	0.542365
ECD_02305	yfeD	DUF1323 family putative DNA-binding protein	X	COG3415	Transposase	0	0.0545949	0.303272	0.194028	0.430727	0.285015	0.246367	0.512434	0.964448
ECD_02306	gltX	glutamyl-tRNA synthetase	J	COG0008	Glutamyl- or glutaminyl-tRNA synthetase	0	0.0475724	-0.406459	-0.0546475	-0.20221	-0.204809	0.0515358	0.0476284	-0.046641
ECD_02308	yfeR	transcriptional regulator of yefH	K	COG0583	DNA-binding transcriptional regulator, LysR family	0	0.373245	0.297651	0.647494	1.05172	1.38539	1.56967	1.62375	1.63772
ECD_02309	yfeH	putative inorganic ion transporter	R	COG0385	Predicted Na+-dependent transporter	0	0.201581	0.138668	0.0631663	0.142263	0.295614	0.204835	0.112087	0.0655825
ECD_02310	ypeB	DUF3820 family protein	S	COG3530	Uncharacterized conserved protein, DUF3820 family	0	-0.370032	-0.369129	-0.418511	-0.141544	-0.0916454	-0.292063	-0.237075	-0.118168
ECD_02311	ligA	DNA ligase, NAD(+)-dependent	L	COG0272	NAD-dependent DNA ligase	0	-0.0516171	-0.157069	-0.198816	-0.0464921	-0.0173063	-0.176987	-0.0826481	-0.0187078
ECD_02312	zipA	FtsZ stabilizer	D	COG3115	Cell division protein ZipA, interacts with FtsZ	0	-0.0120626	-0.0699343	0.241633	0.16301	0.0826235	0.00237773	-0.0900118	0.0277744
ECD_02313	cysZ	sulfate transporter, sulfite inhibited	E	COG2981	Uncharacterized protein involved in cysteine biosynthesis	0	-0.122031	-0.500359	-0.412085	-0.21401	-0.0821458	-0.0400334	0.0031892	-0.387534
ECD_02314	cysK	cysteine synthase A, O-acetylserine sulfhydrolase A subunit	E	COG0031	Cysteine synthase	0	-0.376657	-0.0765312	0.602949	0.78457	0.644142	0.998657	0.742312	0.343417
ECD_02315	ptsH	phosphohistidinoprotein-hexose phosphotransferase component of PTS system (Hpr)	TG	COG1925	Phosphotransferase system, HPr and related phosphotransfer proteins	0	-0.953684	-1.33978	-0.97734	-0.670375	-0.423248	-0.452075	-0.4506	-0.430795
ECD_02316	ptsI	PEP-protein phosphotransferase of PTS system (enzyme I)	G	COG1080	Phosphoenolpyruvate-protein kinase (PTS system EI component in bacteria)	0	-0.720683	-0.697145	-0.467256	-0.36857	-0.248689	-0.214637	-0.181704	0.103815
ECD_02317	crr	glucose-specific enzyme IIA component of PTS	G	COG2190	Phosphotransferase system IIA component	0	0.160021	0.124369	0.218458	0.316441	0.0637136	-0.250654	-0.208691	0.110814
ECD_02318	pdxK	pyridoxal-pyridoxamine kinase/hydroxymethylpyrimidine kinase	H	COG2240	Pyridoxal/pyridoxine/pyridoxamine kinase	0	-0.126715	-0.591451	-0.270414	-0.408709	-0.513082	-0.619784	-0.281233	-0.193338
ECD_02319	yfeK	uncharacterized protein	S	COG1704	Uncharacterized conserved protein	0	-0.297545	-1.40104	-1.13374	-0.970115	-0.930717	-0.937639	-0.241916	0.249091
ECD_02320	yfeS	WGR domain protein	K	COG3831	WGR domain, predicted DNA-binding domain in MolR	0	-0.43319	-1.15316	-0.887545	-0.71905	-0.889029	-1.07714	-0.310688	0.201435
ECD_02321	cysM	cysteine synthase B (O-acetylserine sulfhydrolase B)	E	COG0031	Cysteine synthase	0	-1.34096	-0.733249	-0.320516	0.287238	0.537984	0.924044	0.792438	0.258815
ECD_02322	cysA	sulfate/thiosulfate transporter subunit	P	COG1118	ABC-type sulfate/molybdate transport systems, ATPase component	0	-1.92529	-0.793309	-0.343833	0.399662	0.708258	1.12543	0.766888	-0.19675
ECD_02323	cysW	sulfate/thiosulfate ABC transporter permease	P	COG4208	ABC-type sulfate transport system, permease component	0	-1.79263	-0.633368	-0.182558	0.560043	0.724183	1.14651	0.830903	-0.00100763
ECD_02324	cysU	sulfate/thiosulfate ABC transporter permease	P	COG0555	ABC-type sulfate transport system, permease component	0	-1.05909	-0.394363	0.0346006	0.531826	0.667844	1.19254	0.954838	0.272903
ECD_02325	cysP	thiosulfate-binding protein	P	COG4150	ABC-type sulfate transport system, periplasmic component	0	-0.392795	0.0267975	0.49286	0.758787	0.669155	1.2073	1.19845	0.578225
ECD_02326	ucpA	furfural resistance protein, putative short-chain oxidoreductase	IQR	COG1028	NAD(P)-dependent dehydrogenase, short-chain alcohol dehydrogenase family	0	-0.638879	-0.271754	-0.490086	-0.219214	-0.103997	-0.328576	-0.52513	-0.609654
ECD_02327	murR	repressor for murPQ, MurNAc 6-P inducible	K	COG1737	DNA-binding transcriptional regulator, MurR/RpiR family, contains HTH and SIS domains	0	-0.225981	-0.190193	0.00711652	-0.0675685	-0.0873426	-0.156448	-0.155472	-0.415253
ECD_02328	murQ	N-acetylmuramic acid 6-phosphate (MurNAc-6-P) etherase	M	COG2103	N-acetylmuramic acid 6-phosphate (MurNAc-6-P) etherase	0	-0.256682	-0.238825	-0.132742	-0.381965	-0.542747	-0.602208	-0.527437	-0.948586
ECD_02329	murP	N-acetylmuramic acid permease, EIIBC component, PTS system	G	COG1263	Phosphotransferase system IIC components, glucose/maltose/N-acetylglucosamine-specific	0	-0.369521	-0.141329	-0.446849	-0.392699	-0.337868	-0.468429	-0.693132	-1.09693
ECD_02330	yfeW	penicillin binding protein PBP4B; weak DD-carboxypeptidase activity	V	COG1680	CubicO group peptidase, beta-lactamase class C family	0	-0.148916	-0.122459	-0.437932	-0.18528	-0.265983	-0.535564	-0.802188	-1.07939
ECD_02331	yfeX	porphyrinogen oxidase, cytoplasmic	P	COG2837	Periplasmic deferrochelatase/peroxidase EfeB	0	0.304122	0.110174	0.155626	0.233778	0.33982	0.349881	0.401407	0.438492
ECD_02332	yfeY	RpoE-regulated lipoprotein	X	COG3385	IS4 transposase	0	-0.0609467	-0.257505	-0.328136	-0.179393	-0.0884306	0.109821	0.266866	0.711005
ECD_02333	yfeZ	inner membrane protein	-	-	-	0	0.520621	0.434895	0.444332	0.419352	0.336968	0.332823	0.360358	0.361519
ECD_02334	ypeA	GNAT family putative N-acetyltransferase	J	COG0456	Ribosomal protein S18 acetylase RimI and related acetyltransferases	0	0.809466	0.308882	0.408989	0.412632	0.294025	0.197443	0.309195	0.272043
ECD_02335	amiA	N-acetylmuramoyl-l-alanine amidase I	M	COG0860	N-acetylmuramoyl-L-alanine amidase	0	-0.140998	-0.241106	0.0393183	0.0265523	0.0190404	0.0488914	-0.0618893	0.142875
ECD_02336	hemF	coproporphyrinogen III oxidase	H	COG0408	Coproporphyrinogen III oxidase	0	-0.0168058	-0.197765	-0.047354	-0.111959	-0.0824718	0.0138761	0.015839	0.24772
ECD_02337	eutR	eut operon transcriptional activator, AraC family	K	COG2207	AraC-type DNA-binding domain and AraC-containing proteins	0	0.709494	0.421599	0.256357	0.275808	0.322319	0.154981	-0.178659	-0.223975
ECD_02338	eutK	putative ethanol utilization carboxysome structural protein	QC	COG4577	Carboxysome shell and ethanolamine utilization microcompartment protein CcmL/EutN	0	0.706147	0.466022	0.126788	0.197072	0.256808	0.0509276	-0.254711	-0.347693
ECD_02339	eutL	putative ethanol utilization carboxysome structural protein	E	COG4816	Ethanolamine utilization protein EutL, ethanolamine utilization microcompartment shell protein	0	0.601211	0.258974	0.07029	0.2519	0.246651	0.0480044	-0.106772	-0.371037
ECD_02340	eutC	ethanolamine ammonia-lyase, small subunit (light chain)	E	COG4302	Ethanolamine ammonia-lyase, small subunit	0	0.651493	0.343986	0.0970672	0.184944	0.231665	0.0889793	-0.163601	-0.387067
ECD_02341	eutB	ethanolamine ammonia-lyase, large subunit, heavy chain	E	COG4303	Ethanolamine ammonia-lyase, large subunit	0	0.50219	0.257103	0.0239729	0.226804	0.244177	0.0131807	-0.12352	-0.328163
ECD_02342	eutA	reactivating factor for ethanolamine ammonia lyase	E	COG4819	Ethanolamine utilization protein EutA, possible chaperonin protecting lyase from inhibition	0	0.300425	0.209521	0.0492637	0.1665	0.248475	-0.000326962	-0.32536	-0.464522
ECD_02343	eutH	ethanolamine transporter	E	COG3192	Ethanolamine transporter EutH, required for ethanolamine utilization at low pH	0	0.276109	0.0323559	0.0222814	0.0665324	0.0734362	-0.220547	-0.382142	-0.495258
ECD_02344	eutG	ethanol dehydrogenase involved in ethanolamine utilization; aldehyde reductase	C	COG1454	Alcohol dehydrogenase, class IV	0	0.218118	-0.02209	-0.0867618	0.00873183	0.166105	0.122535	-0.102694	-0.206054
ECD_02348	eutM	ethanolamine utilization protein, putative carboxysome structural protein	QC	COG4577	Carboxysome shell and ethanolamine utilization microcompartment protein CcmL/EutN	0	-0.4656	-0.954122	-0.961428	-0.855557	-0.695321	-0.695336	-0.874117	-0.864078
ECD_02349	eutD	phosphate acetyltransferase	C	COG0280	Phosphotransacetylase	0	-1.00387	-0.772059	-0.77124	-0.570851	-0.295397	-0.418876	-0.760203	-0.860048
ECD_02350	eutT	cobalamin adenosyltransferase involved in ethanolamine utilization	E	COG4812	Ethanolamine utilization cobalamin adenosyltransferase	0	-1.20035	-0.821253	-0.746376	-0.5727	-0.324806	-0.531201	-0.765996	-0.801233
ECD_02351	eutQ	RmlC-like cupin domain protein	E	COG4766	Ethanolamine utilization protein EutQ, cupin superfamily (function unknown)	0	-1.04524	-0.526514	-0.493955	-0.392073	-0.287227	-0.481852	-0.623431	-0.730512
ECD_02352	eutP	putative P-loop NTPase ethanolamine utilization protein	E	COG4917	Ethanolamine utilization protein EutP, contains a P-loop NTPase domain	0	-1.4872	-0.889388	-0.724425	-0.369552	-0.139937	-0.420549	-0.545406	-0.522754
ECD_02353	eutS	putative ethanol utilization carboxysome structural protein	E	COG4810	Ethanolamine utilization protein EutS, ethanolamine utilization microcompartment shell protein	0	-1.16026	-0.657186	-0.482666	-0.207301	0.0534229	-0.159824	-0.330349	0.129948
ECD_02354	maeB	malic enzyme: putative oxidoreductase/phosphotransacetylase	C	COG0280	Phosphotransacetylase	0	-0.932309	-0.709605	-0.832868	-0.752317	-0.500152	-0.417585	-0.448563	-0.407845
ECD_02355	talA	transaldolase A	G	COG0176	Transaldolase	0	0.963341	1.05479	1.02511	1.00144	0.610737	-0.0212378	-0.527349	-0.315436
ECD_02356	tktB	transketolase 2, thiamine triphosphate-binding	G	COG0021	Transketolase	0	0.722517	1.0012	0.919415	0.850129	0.578787	-0.0958284	-0.685014	-0.430777
ECD_02358	nudK	GDP-mannose pyrophosphatase	V	COG0494	8-oxo-dGTP pyrophosphatase MutT and related house-cleaning NTP pyrophosphohydrolases, NUDIX family	0	-0.466997	-0.791526	-0.72942	-0.642798	-0.518619	-0.394181	-0.228637	-0.118292
ECD_02359	aegA	putative oxidoreductase, FeS binding subunit/NAD/FAD-binding subunit	ER	COG0493	NADPH-dependent glutamate synthase beta chain or related oxidoreductase	0	-0.217466	-0.337337	-0.0612304	-0.0990479	-0.0494316	-0.0981516	-0.386097	-0.304137
ECD_02360	narQ	sensory histidine kinase in two-component regulatory system with NarP	T	COG3850	Signal transduction histidine kinase, nitrate/nitrite-specific	0	-0.139186	-0.187119	0.184901	0.150426	0.0607621	0.0796593	0.0196821	0.0721359
ECD_02361	acrD	aminoglycoside/multidrug efflux system	V	COG0841	Multidrug efflux pump subunit AcrB	0	-0.0472878	-0.212429	0.0793789	0.492604	0.954258	1.49188	1.27409	0.553816
ECD_02362	yffB	putative ArsC family reductase	P	COG1393	Arsenate reductase and related proteins, glutaredoxin family	0	-0.148997	-0.349292	-0.0127486	-0.0192183	-0.146833	-0.343823	-0.0811944	-0.312728
ECD_02363	dapE	N-succinyl-diaminopimelate deacylase	E	COG0624	Acetylornithine deacetylase/Succinyl-diaminopimelate desuccinylase or related deacylase	0	-0.172846	-0.345519	-0.101689	-0.184906	-0.30938	-0.393694	-0.164703	-0.289339
ECD_02364	ypfN	putative membrane protein, UPF0370 family	-	-	-	0	0.629877	0.817797	0.754715	0.996834	0.856653	0.315882	-0.0934719	0.196783
ECD_02365	ypfH	palmitoyl-CoA esterase activity, uncertain physiological substrate	R	COG0400	Predicted esterase	0	0.182783	0.354783	0.189704	0.464306	0.460469	0.0146874	0.175941	0.480138
ECD_02366	tmcA	elongator methionine tRNA (ac4C34) acetyltransferase	J	COG1444	tRNA(Met) C34 N-acetyltransferase TmcA	0	-0.726763	-0.149172	-0.181409	0.0149577	0.0774851	-0.0649419	-0.129006	-0.013097
ECD_02367	ypfJ	putative neutral zinc metallopeptidase	R	COG2321	Predicted metalloprotease	0	0.493577	0.492774	0.493423	0.619621	0.459649	0.0576974	-0.196135	0.113068
ECD_02368	purC	phosphoribosylaminoimidazole-succinocarboxamide synthetase	F	COG0152	Phosphoribosylaminoimidazole-succinocarboxamide synthase	0	-1.82176	-2.91834	-1.21802	-1.38485	-1.46959	-1.55375	-1.40047	-0.883868
ECD_02369	bamC	BamABCDE complex OM biogenesis lipoprotein	S	COG3317	Uncharacterized lipoprotein	0	-0.270317	-0.492317	-0.35899	-0.315139	-0.110935	0.0296805	-0.0569538	0.297687
ECD_02370	dapA	dihydrodipicolinate synthase	EM	COG0329	Dihydrodipicolinate synthase/N-acetylneuraminate lyase	0	-0.0854874	-0.43607	-0.163996	-0.219063	-0.127526	-0.0432312	-0.0441815	0.135434
ECD_02371	gcvR	transcriptional repressor, regulatory protein accessory to GcvA	E	COG2716	Glycine cleavage system regulatory protein	0	-0.0700113	-0.453921	-0.0352016	-0.0198591	-0.0116471	0.0621754	0.318023	0.306958
ECD_02372	bcp	peroxiredoxin; thiol peroxidase, thioredoxin-dependent	O	COG1225	Peroxiredoxin	0	-0.303586	-0.684135	-0.134918	-0.167097	-0.0335026	0.218577	0.473114	0.342328
ECD_02384	focB	putative formate transporter	P	COG2116	Formate/nitrite transporter FocA, FNT family	0	0.118364	0.15198	0.0823903	0.140675	0.254651	0.214818	0.135092	-0.00402271
ECD_02385	yfgO	putative UPF0118 family inner membrane permease	R	COG0628	Predicted PurR-regulated permease PerM	0	0.0129925	-0.202158	-0.104686	-0.0392853	0.0130715	-0.0193154	-0.010912	-0.0464372
ECD_02386	bepA	OM protein maintenance and assembly metalloprotease and chaperone, periplasmic	R	COG4783	Putative Zn-dependent protease, contains TPR repeats	0	-0.522029	-1.34505	-0.886975	-0.802371	-0.557526	-0.358524	-0.21233	0.0944091
ECD_02387	yfgD	putative oxidoreductase	P	COG1393	Arsenate reductase and related proteins, glutaredoxin family	0	-0.816019	-1.41182	-0.954027	-0.846675	-0.686694	-0.624865	-0.333774	0.07537
ECD_02388	hda	ATPase regulatory factor involved in DnaA inactivation	L	COG0593	Chromosomal replication initiation ATPase DnaA	0	0.0267758	-0.454326	0.00370724	-0.126195	-0.0671032	-0.000535584	-0.0874708	0.0591718
ECD_02389	uraA	uracil permease	F	COG2233	Xanthine/uracil permease	0	-0.925466	-1.2797	-1.00815	-1.15658	-1.17767	-1.25995	-1.08789	-0.821159
ECD_02390	upp	uracil phosphoribosyltransferase	F	COG0035	Uracil phosphoribosyltransferase	0	-0.779156	-1.74704	-1.31482	-1.56014	-1.45483	-1.14737	-0.833191	-1.31696
ECD_02391	purM	phosphoribosylaminoimidazole synthetase	F	COG0150	Phosphoribosylaminoimidazole (AIR) synthetase	0	-2.09866	-3.32209	-1.23513	-1.46198	-1.50038	-1.5308	-1.42362	-0.925045
ECD_02392	purN	phosphoribosylglycinamide formyltransferase 1	F	COG0299	Folate-dependent phosphoribosylglycinamide formyltransferase PurN	0	-1.0833	-1.52435	-0.62229	-0.721786	-0.540834	-0.475562	-0.510948	-0.275511
ECD_02393	ppk	polyphosphate kinase, component of RNA degradosome	P	COG0855	Polyphosphate kinase	0	0.554675	0.198825	0.15013	0.16576	0.258452	0.370518	0.237948	0.295755
ECD_02394	ppx	exopolyphosphatase	FTP	COG0248	Exopolyphosphatase/pppGpp-phosphohydrolase	0	-0.408868	-0.0275356	0.096047	0.235583	0.299532	0.191789	0.119217	0.152207
ECD_02396	yfgG	uncharacterized protein	-	-	-	0	0.326506	-0.0797711	0.293869	0.520012	0.665249	0.985964	1.14816	1.58714
ECD_02398	yfgI	nalidixic acid resistance protein, putative periplasmic protein	-	-	-	0	0.699144	0.741987	0.58466	0.812352	0.522169	0.139271	0.181847	0.326712
ECD_02399	guaA	GMP synthetase (glutamine aminotransferase)	F	COG0518	GMP synthase - Glutamine amidotransferase domain	0	-0.542517	-1.03068	-0.799554	-0.742645	-0.616471	-0.492034	-0.408571	-0.495877
ECD_02400	guaB	IMP dehydrogenase	F	COG0516	IMP dehydrogenase/GMP reductase	0	-0.289278	-1.64795	-0.99793	-1.2324	-0.97936	-0.557762	-0.294336	-0.566233
ECD_02401	xseA	exonuclease VII, large subunit	L	COG1570	Exonuclease VII, large subunit	0	-0.770364	-0.985404	-0.801602	-0.71463	-0.63075	-0.539471	-0.51766	-0.19013
ECD_02402	yfgJ	DUF1407 family protein	R	COG1645	Uncharacterized Zn-finger containing protein, UPF0148 family	0	0.310192	0.216258	0.0592264	0.224501	0.35321	0.309751	0.221458	0.490249
ECD_02403	der	GTPase; multicopy suppressor of ftsJ	R	COG1160	Predicted GTPases	0	-0.16321	-0.206573	-0.0551895	0.140471	0.251949	0.244488	0.290533	0.253609
ECD_02404	bamB	BamABCDE complex OM biogenesis lipoprotein	M	COG1520	Outer membrane protein assembly factor BamB, contains PQQ-like beta-propeller repeat	0	-0.69758	-0.598967	-0.470238	-0.180783	-0.0408088	-0.0210522	-0.0351031	0.103043
ECD_02405	yfgM	ancillary SecYEG translocon subunit; putative anti-RcsB factor	T	COG2976	Putative negative regulator of RcsB-dependent stress response	0	-0.598558	-0.58809	-0.444329	-0.25706	-0.098999	-0.0253633	-0.0946404	-0.0226977
ECD_02406	hisS	histidyl tRNA synthetase	J	COG0124	Histidyl-tRNA synthetase	0	-0.534004	-0.53232	-0.373531	-0.191366	-0.0843359	-0.108667	-0.0520969	-0.0374132
ECD_02407	ispG	1-hydroxy-2-methyl-2-(E)-butenyl 4-diphosphate synthase	I	COG0821	4-hydroxy-3-methylbut-2-en-1-yl diphosphate synthase IspG/GcpE	0	-0.118877	0.183504	0.198298	0.369466	0.504003	0.485535	0.280735	0.20973
ECD_02408	rodZ	MreB assembly cytoskeletal protein	D	COG1426	Cytoskeletal protein RodZ, contains Xre-like HTH and DUF4115 domains	0	0.0526499	0.0846902	0.232	0.343851	0.440044	0.251715	-0.00774793	-0.0245368
ECD_02409	rlmN	dual specificity 23S rRNA m(2)A2503, tRNA m(2)A37 methyltransferase, SAM-dependent	J	COG0820	Adenine C2-methylase RlmN of 23S rRNA A2503 and tRNA A37	0	-0.669846	-0.695279	-0.392464	-0.271047	-0.277848	-0.252434	-0.0693107	-0.159243
ECD_02410	ndk	multifunctional nucleoside diphosphate kinase and apyrimidinic endonuclease and 3'-phosphodiesterase	F	COG0105	Nucleoside diphosphate kinase	0	-0.497998	-0.613769	-0.557894	-0.402781	-0.224589	0.00206576	0.149841	0.0050175
ECD_02411	pbpC	penicillin-insensitive murein repair transglycosylase; inactive transpeptidase domain protein	M	COG4953	Membrane carboxypeptidase/penicillin-binding protein PbpC	0	-0.68625	-0.522368	-0.422603	-0.324497	-0.134276	-0.163742	-0.174439	-0.140586
ECD_02412	yfhM	bacterial alpha2-macroglobulin colonization factor ECAM; anti-host protease defense factor; periplasmic inner membrane-anchored lipoprotein	R	COG2373	Uncharacterized conserved protein YfaS, alpha-2-macroglobulin family	0	-0.0761793	-0.0618613	-0.282345	-0.106379	-0.0766477	-0.35171	-0.432263	-0.369059
ECD_02413	sseA	3-mercaptopyruvate sulfurtransferase	P	COG2897	3-mercaptopyruvate sulfurtransferase SseA, contains two rhodanese domains	0	-0.0524893	0.0606471	-0.121303	0.0626666	0.111018	-0.130025	-0.268022	-0.31225
ECD_02414	sseB	rhodanase-like enzyme, sulfur transfer from thiosulfate	-	-	-	0	-0.884275	-0.664288	-0.197025	0.309029	0.43474	0.295169	0.412118	0.407385
ECD_02415	pepB	aminopeptidase B	E	COG0260	Leucyl aminopeptidase	0	-0.447323	-0.343653	-0.0905285	0.181409	0.354288	0.16088	-0.0600566	0.0756238
ECD_02416	iscX	Fe(2+) donor and activity modulator for cysteine desulfurase	O	COG2975	Fe-S-cluster formation regulator IscX/YfhJ	0	-0.325754	-0.144842	0.314346	0.922404	0.998405	0.726592	0.80692	0.894339
ECD_02417	fdx	[2Fe-2S] ferredoxin	C	COG0633	Ferredoxin	0	-0.426009	-0.101244	0.467817	1.08895	1.20948	1.01506	0.843222	0.962606
ECD_02418	hscA	DnaK-like molecular chaperone specific for IscU	O	COG0443	Molecular chaperone DnaK (HSP70)	0	-0.334852	-0.0539347	0.653708	0.945526	1.02934	0.873839	0.577317	0.822073
ECD_02419	hscB	HscA co-chaperone, J domain-containing protein Hsc56; IscU-specific chaperone HscAB	O	COG1076	DnaJ-domain-containing proteins 1	0	-0.420821	-0.212401	0.842573	1.08514	1.09825	1.04279	0.833055	1.14247
ECD_02420	iscA	FeS cluster assembly protein	O	COG0316	Fe-S cluster assembly iron-binding protein IscA	0	-0.255008	-0.137564	0.632316	0.986532	0.915761	0.590817	0.507874	0.596061
ECD_02421	iscU	iron-sulfur cluster assembly scaffold protein	O	COG0822	NifU homolog involved in Fe-S cluster formation	0	-0.297348	-0.297334	0.608236	0.835538	0.794301	0.617378	0.436295	0.525027
ECD_02422	iscS	cysteine desulfurase (tRNA sulfurtransferase), PLP-dependent	E	COG1104	Cysteine sulfinate desulfinase/cysteine desulfurase or related enzyme	0	-0.581646	-0.486679	0.564587	0.757074	0.656088	0.496296	0.457998	0.515194
ECD_02423	iscR	isc operon transcriptional repressor; suf operon transcriptional activator; oxidative stress- and iron starvation-inducible; autorepressor	K	COG1959	DNA-binding transcriptional regulator, IscR family	0	-0.602286	-0.459101	0.628889	0.752211	0.694121	0.551312	0.456025	0.493409
ECD_02424	trmJ	tRNA mC32,mU32 2'-O-methyltransferase, SAM-dependent	J	COG0565	tRNA C32, U32 (ribose-2'-O)-methylase TrmJ or a related methyltransferase	0	0.288055	0.0768916	-0.0316061	-0.0630409	0.0911265	0.276323	0.110075	0.245808
ECD_02425	suhB	inositol monophosphatase	G	COG0483	Archaeal fructose-1, 6-bisphosphatase or related enzyme of inositol monophosphatase family	0	-0.453245	-0.918041	-0.441126	-0.589493	-0.505978	-0.120341	0.34592	-0.0829226
ECD_02427	csiE	stationary phase inducible protein	K	COG3711	Transcriptional antiterminator	0	0.365784	0.386128	0.11977	0.431617	0.305219	-0.361515	-0.71002	-0.919025
ECD_02428	hcaT	putative 3-phenylpropionic transporter	G	COG2814	Predicted arabinose efflux permease, MFS family	0	-0.572587	-0.429708	-0.749083	-0.61476	-0.370983	-0.12387	-0.132235	-0.0932906
ECD_02429	hcaR	hca operon transcriptional regulator	K	COG0583	DNA-binding transcriptional regulator, LysR family	0	-0.450519	-0.560688	-0.500034	-0.519859	-0.362245	-0.0545883	0.174982	0.00600439
ECD_02430	hcaE	3-phenylpropionate dioxygenase, large (alpha) subunit	PR	COG4638	Phenylpropionate dioxygenase or related ring-hydroxylating dioxygenase, large terminal subunit	0	-0.274465	-0.70475	-0.429665	-0.460159	-0.409514	-0.478368	-0.482764	-0.636111
ECD_02432	hcaC	3-phenylpropionate dioxygenase, ferredoxin subunit	PQ	COG2146	Ferredoxin subunit of nitrite reductase or a ring-hydroxylating dioxygenase	0	-0.134246	-0.307928	-0.135402	-0.095755	-0.0826511	-0.16417	-0.241034	-0.50868
ECD_02433	hcaB	2,3-dihydroxy-2,3-dihydrophenylpropionate dehydrogenase	IQR	COG1028	NAD(P)-dependent dehydrogenase, short-chain alcohol dehydrogenase family	0	-0.0450385	-0.190316	-0.118782	-0.059374	-0.0189931	-0.158121	-0.278073	-0.371154
ECD_02434	hcaD	phenylpropionate dioxygenase, ferredoxin reductase subunit	I	COG0446	NADPH-dependent 2, 4-dienoyl-CoA reductase, sulfur reductase, or a related oxidoreductase	0	0.182669	-0.100832	0.0660821	0.0796553	0.145101	-0.00619672	-0.122862	-0.251614
ECD_02435	yphA	DoxX family inner membrane protein	S	COG2259	Uncharacterized membrane protein YphA, DoxX/SURF4 family	0	0.705186	0.554348	0.535333	0.542996	0.141885	-0.558954	-0.674205	-0.572576
ECD_02436	yphB	mutarotase superfamily protein, YphB family	G	COG2017	Galactose mutarotase or related enzyme	0	0.213323	0.382034	0.210021	0.396704	0.408573	0.142879	-0.241344	-0.392507
ECD_02437	yphC	putative Zn-dependent NAD(P)-binding oxidoreductase	ER	COG1063	Threonine dehydrogenase or related Zn-dependent dehydrogenase	0	0.244601	0.328336	0.0724782	0.188727	0.137721	-0.125195	-0.439303	-0.669916
ECD_02438	yphD	putative sugar ABC transporter permease	G	COG1172	Ribose/xylose/arabinose/galactoside ABC-type transport system, permease component	0	0.0829388	0.136527	-0.0547569	-0.0589906	-0.0511427	-0.290569	-0.580464	-0.65023
ECD_02439	yphE	putative sugar ABC transporter ATPase	G	COG1129	ABC-type sugar transport system, ATPase component	0	-0.110317	-0.061667	-0.134106	-0.17721	-0.29227	-0.538717	-0.730279	-0.833581
ECD_02441	yphG	DUF4380 domain-containing TPR repeat protein	R	COG0457	Tetratricopeptide (TPR) repeat	0	-0.511129	-0.730264	-0.840256	-0.772801	-0.653877	-0.771669	-0.836914	-1.00026
ECD_02442	yphH	putative DNA-binding transcriptional regulator	KG	COG1940	Sugar kinase of the NBD/HSP70 family, may contain an N-terminal HTH domain	0	0.13515	-0.392887	-0.166655	-0.284927	-0.321651	-0.293874	-0.215814	-0.337972
ECD_02443	glyA	serine hydroxymethyltransferase	E	COG0112	Glycine/serine hydroxymethyltransferase	0	-1.14989	-1.03538	-0.808566	-0.811937	-0.589777	-0.271368	-0.0910305	-0.279218
ECD_02444	hmp	fused nitric oxide dioxygenase/dihydropteridine reductase 2	C	COG1017	Hemoglobin-like flavoprotein	0	0.292938	-0.372017	0.0777685	-0.20634	-0.258837	-0.168766	-0.00110335	0.261453
ECD_02445	glnB	regulatory protein P-II for glutamine synthetase	TE	COG0347	Nitrogen regulatory protein PII	0	-0.092748	-0.0722834	-0.193274	-0.0713381	0.0533187	0.123012	0.038588	0.164493
ECD_02446	glrR	response regulator regulating glmY sRNA in two-component system with sensor protein GlrK	T	COG2204	DNA-binding transcriptional response regulator, NtrC family, contains REC, AAA-type ATPase, and a Fis-type DNA-binding domains	0	-0.621176	-0.188223	-0.0609085	0.0946081	0.146322	0.00753626	-0.084783	-0.111591
ECD_02447	yfhG	putative outer membrane protein modulating the QseEF response	NW	COG3170	Tfp pilus assembly protein FimV	0	-0.243449	-0.112142	0.0872249	0.0563369	0.111636	0.0846468	-0.0546845	0.0336442
ECD_02448	glrK	sensor protein kinase regulating glmY sRNA in two-component system with response regulator GlrR	T	COG2205	K+-sensing histidine kinase KdpD	0	0.0196586	-0.195617	-0.119096	-0.0736145	-0.0320926	-0.0635871	-0.0554248	-0.173211
ECD_02449	purL	phosphoribosylformyl-glycineamide synthetase	F	COG0046	Phosphoribosylformylglycinamidine (FGAM) synthase, synthetase domain	0	-1.60856	-2.32713	-0.859857	-0.874364	-0.722746	-0.834041	-1.03522	-0.532376
ECD_02453	tadA	tRNA-specific adenosine deaminase	J	COG0590	tRNA(Arg) A34 adenosine deaminase TadA	0	0.419032	0.702097	0.759013	0.867948	0.776531	0.707056	0.478882	0.823431
ECD_02454	pgpC	phosphatidylglycerophosphatase C, membrane bound	E	COG0560	Phosphoserine phosphatase	0	0.647484	0.768725	0.891834	1.11078	0.882908	0.567629	0.3872	0.580927
ECD_02455	yfhH	putative DNA-binding transcriptional regulator	K	COG1737	DNA-binding transcriptional regulator, MurR/RpiR family, contains HTH and SIS domains	0	0.444881	-0.0627337	0.595645	0.312866	0.0726251	-0.110903	-0.115349	-0.265639
ECD_02457	acpS	holo-[acyl-carrier-protein] synthase 1	I	COG0736	Phosphopantetheinyl transferase (holo-ACP synthase)	0	-0.104624	-0.552584	-0.26085	-0.382867	-0.293639	-0.0976491	0.0111729	0.0574176
ECD_02458	pdxJ	pyridoxine 5'-phosphate synthase	H	COG0854	Pyridoxine 5'-phosphate synthase PdxJ	0	0.0753908	-0.264399	-0.203043	-0.259073	-0.199542	0.0614899	0.149596	0.135808
ECD_02459	recO	gap repair protein	L	COG1381	Recombinational DNA repair protein (RecF pathway)	0	-0.557748	-0.679889	-0.385828	-0.390462	-0.235321	-0.110278	0.0429346	-0.0234207
ECD_02460	era	membrane-associated, 16S rRNA-binding GTPase	J	COG1159	GTPase Era, involved in 16S rRNA processing	0	-0.432289	-0.667296	-0.238115	-0.353189	-0.44495	-0.324848	-0.243464	-0.203387
ECD_02461	rnc	RNase III	K	COG0571	dsRNA-specific ribonuclease	0	-0.216606	-0.435235	-0.0271239	-0.133598	-0.285972	-0.0844794	0.0664349	0.048733
ECD_02462	lepB	leader peptidase (signal peptidase I)	U	COG0681	Signal peptidase I	0	-0.715009	-0.861871	-0.905727	-0.602892	-0.257634	-0.146034	-0.0642494	0.0793547
ECD_02463	lepA	back-translocating elongation factor EF4, GTPase	J	COG0481	Translation elongation factor EF-4, membrane-bound GTPase	0	-0.736789	-1.15049	-0.879383	-0.643386	-0.430765	-0.27068	-0.0368047	0.104133
ECD_02464	rseC	SoxR iron-sulfur cluster reduction factor component	T	COG3086	Positive regulator of sigma E activity	0	-0.451554	-1.51137	-1.04711	-0.696197	-0.375419	-0.178311	0.0425923	0.734126
ECD_02465	rseB	anti-sigma E factor, binds RseA	T	COG3026	Negative regulator of sigma E activity	0	-0.203214	-1.71557	-1.32574	-0.82544	-0.492725	-0.32327	-0.0365494	0.454704
ECD_02466	rseA	anti-sigma factor	T	COG3073	Negative regulator of sigma E activity	0	-0.207339	-2.17836	-1.76835	-1.12232	-0.70518	-0.594499	-0.324005	0.0670823
ECD_02467	rpoE	RNA polymerase sigma E factor	K	COG1595	DNA-directed RNA polymerase specialized sigma subunit, sigma24 family	0	-0.270741	-2.19547	-1.86846	-1.22354	-0.922804	-0.962015	-0.872573	-0.259376
ECD_02468	nadB	quinolinate synthase, L-aspartate oxidase (B protein) subunit	H	COG0029	Aspartate oxidase	0	0.0644353	-0.739597	-0.354794	-0.450352	-0.316456	0.16773	0.540219	0.243166
ECD_02469	trmN	tRNA1(Val) (adenine(37)-N6)-methyltransferase	J	COG4123	tRNA1(Val) A37 N6-methylase TrmN6	0	-0.663756	-1.11959	-0.71202	-0.672344	-0.580261	-0.56232	-0.456468	-0.693354
ECD_02470	srmB	ATP-dependent RNA helicase	L	COG0513	Superfamily II DNA and RNA helicase	0	0.592317	-0.107482	0.0916066	-0.170031	-0.166153	-0.0450851	-0.105275	-0.250347
ECD_02471	yfiE	putative DNA-binding transcriptional regulator	K	COG0583	DNA-binding transcriptional regulator, LysR family	0	0.114136	0.243449	0.477908	0.656099	0.703766	0.470698	0.328122	0.11952
ECD_02472	eamB	cysteine and O-acetylserine exporter	E	COG1280	Threonine/homoserine/homoserine lactone efflux protein	0	0.215778	0.0193248	-0.00228349	0.116032	0.278989	0.10672	0.0177446	-0.12258
ECD_02473	grcA	autonomous glycyl radical cofactor	H	COG3445	Autonomous glycyl radical cofactor GrcA	0	0.951395	0.811787	0.838637	1.15475	1.32343	1.16283	0.58103	0.630563
ECD_02474	ung	uracil-DNA-glycosylase	L	COG0692	Uracil DNA glycosylase	0	0.156695	-0.123208	-0.0814212	-0.0107804	0.0175875	0.0837613	0.236902	0.0672476
ECD_02475	yfiF	putative methyltransferase	J	COG0566	tRNA G18 (ribose-2'-O)-methylase SpoU	0	0.496077	0.11598	0.127767	0.0285074	0.126416	0.421235	0.392231	0.285582
ECD_02476	trxC	thioredoxin 2	O	COG3118	Negative regulator of GroEL, contains thioredoxin-like and TPR-like domains	0	0.658388	0.22196	0.323735	0.545007	0.617292	0.476282	0.769943	0.385462
ECD_02477	yfiP	DTW domain protein	S	COG3148	Uncharacterized conserved protein YfiP, DTW domain	0	-0.204042	-0.590018	-0.616708	-0.553015	-0.411578	-0.129212	0.0703108	0.164492
ECD_02478	pka	protein lysine acetyltransferase	C	COG0045	Succinyl-CoA synthetase, beta subunit	0	-0.695428	-0.373004	-0.727768	-0.460687	-0.288363	-0.537478	-0.76711	-1.08355
ECD_02479	pssA	phosphatidylserine synthase; CDP-diacylglycerol-serine O-phosphatidyltransferase	I	COG1502	Phosphatidylserine/phosphatidylglycerophosphate/cardiolipin synthase or related enzyme	0	-0.907474	-0.718532	-0.548018	-0.309828	-0.243066	-0.45202	-0.65125	-0.596099
ECD_02480	yfiM	putative lipoprotein	S	COG5544	Uncharacterized conserved protein YfiM, DUF2279 family	0	-1.04656	-0.745547	-0.994422	-0.707436	-0.59895	-0.962786	-1.06086	-1.2476
ECD_02481	kgtP	alpha-ketoglutarate transporter	GEPR	COG0477	MFS family permease	0	0.0575625	-0.537104	-0.0812774	-0.174587	-0.243586	-0.40391	0.0111882	0.0717869
ECD_02482	clpB	protein disaggregation chaperone	O	COG0542	ATP-dependent Clp protease ATP-binding subunit ClpA	0	2.76377	2.99594	1.75565	0.819558	0.307254	-0.141165	-0.210251	-0.242994
ECD_02483	yfiH	UPF0124 family protein	P	COG1496	Copper oxidase (laccase) domain	0	0.100542	0.180841	0.210899	0.227258	0.249137	0.215658	0.0211507	0.190568
ECD_02484	rluD	23S rRNA pseudouridine(1911,1915,1917) synthase	J	COG0564	Pseudouridylate synthase, 23S rRNA- or tRNA-specific	0	0.190091	0.0888524	0.146018	0.018811	-0.103078	-0.0641248	-0.0526183	0.0289185
ECD_02485	bamD	BamABCDE complex OM biogenesis lipoprotein	M	COG4105	Outer membrane protein assembly factor BamD, BamD/ComL family	0	-0.490569	-1.01731	-0.893888	-0.75826	-0.700129	-0.425937	-0.118918	0.216157
ECD_02486	raiA	cold shock protein associated with 30S ribosomal subunit	J	COG1544	Ribosome-associated translation inhibitor RaiA	0	1.31988	0.863879	0.819227	0.912886	0.948107	0.94987	0.830708	0.938816
ECD_02487	pheL	pheA gene leader peptide	-	-	-	0	0.319026	0.202376	-0.243182	-0.411976	-0.199788	-0.0244729	0.019413	0.540798
ECD_02488	pheA	chorismate mutase and prephenate dehydratase, P-protein	E	COG0077	Prephenate dehydratase	0	-0.658981	-0.42766	-0.392497	-0.218522	-0.127007	0.386627	0.787233	0.469206
ECD_02489	tyrA	fused chorismate mutase T/prephenate dehydrogenase	E	COG0287	Prephenate dehydrogenase	0	-1.59802	-1.55507	-1.31557	-1.34416	-1.1917	-0.594508	0.164285	-0.758193
ECD_02490	aroF	3-deoxy-D-arabino-heptulosonate-7-phosphate synthase, tyrosine-repressible	E	COG0722	3-deoxy-D-arabino-heptulosonate 7-phosphate (DAHP) synthase	0	-2.5587	-2.45405	-2.18812	-2.25047	-2.07357	-0.633551	0.315818	-0.88453
ECD_02491	yfiL	lipoprotein	J	COG1214	tRNA A37 threonylcarbamoyladenosine modification protein TsaB	0	0.338326	0.0318451	0.434525	0.456301	0.264646	-0.158337	0.0237134	-0.0420481
ECD_02495	rplS	50S ribosomal subunit protein L19	J	COG0335	Ribosomal protein L19	0	-0.65443	-0.576747	-0.519444	-0.337627	-0.210002	-0.140617	-0.158883	-0.311073
ECD_02496	trmD	tRNA m(1)G37 methyltransferase, SAM-dependent	J	COG0336	tRNA G37 N-methylase TrmD	0	-0.686026	-0.702782	-0.591672	-0.518005	-0.356562	-0.274765	-0.383297	-0.431731
ECD_02497	rimM	ribosome maturation factor	J	COG0806	Ribosomal 30S subunit maturation factor RimM, required for 16S rRNA processing	0	-0.691977	-0.72839	-0.611216	-0.547568	-0.484735	-0.347977	-0.349693	-0.427399
ECD_02498	rpsP	30S ribosomal subunit protein S16	J	COG0228	Ribosomal protein S16	0	-0.637472	-0.755021	-0.687669	-0.624989	-0.461312	-0.31871	-0.429547	-0.406032
ECD_02499	ffh	Signal Recognition Particle (SRP) component with 4.5S RNA (ffs)	U	COG0541	Signal recognition particle GTPase	0	0.0212578	-0.152361	-0.0291447	-0.0138371	0.0752791	0.178398	0.0634918	0.107854
ECD_02500	ypjD	cytochrome c assembly protein family inner membrane protein	R	COG4137	ABC-type uncharacterized transport system, permease component	0	-0.647461	-1.00822	-0.544518	-0.516919	-0.466302	-0.387447	-0.147869	-0.385079
ECD_02501	yfjD	UPF0053 family inner membrane protein	P	COG4536	Mg2+ and Co2+ transporter CorB, contains DUF21, CBS pair, and CorC-HlyC domains	0	-0.25721	-0.616227	-0.46331	-0.365863	-0.245478	-0.127205	0.108784	0.177881
ECD_02502	grpE	heat shock protein	O	COG0576	Molecular chaperone GrpE (heat shock protein)	0	2.27575	2.10079	0.903498	0.289188	0.0640926	-0.0175841	0.108256	-0.0285022
ECD_02503	nadK	NAD kinase	F	COG0061	NAD kinase	0	-0.028928	-0.437747	-0.189117	-0.252205	-0.324644	-0.257176	-0.124405	-0.120041
ECD_02504	recN	recombination and repair protein	L	COG0497	DNA repair ATPase RecN	0	0.0104962	-0.269753	-0.216968	-0.177934	-0.154835	-0.182445	0.116992	0.425042
ECD_02505	bamE	lipoprotein component of BamABCDE OM biogenesis complex	M	COG2913	Outer membrane protein assembly factor BamE, lipoprotein component of the BamABCDE complex	0	0.249585	-0.181369	-0.234472	-0.0112069	0.155409	0.329367	0.685912	0.623434
ECD_02506	ratB	UPF0125 family protein	V	COG2914	Putative antitoxin component PasI (RatB) of the RatAB toxin-antitoxin module, ubiquitin-RnfH superfamily	0	0.0780952	-0.280069	0.0413799	-0.0772724	0.0196379	0.312695	0.234174	0.536738
ECD_02507	ratA	toxic UPF0083 family protein inhibitor of 70S ribosome formation	J	COG2867	Ribosome association toxin PasT (RatA) of the RatAB toxin-antitoxin module	0	0.152779	-0.231493	0.0473646	0.0046621	0.00298839	0.23825	0.358672	0.536738
ECD_02508	smpB	tmRNA-binding trans-translation protein	O	COG0691	tmRNA-binding protein	0	0.140542	-0.293207	-0.232087	-0.34289	-0.350449	-0.246277	0.0556326	0.533421
ECD_02509	-	Fels-2 prophage protein	LX	COG0582	Integrase	0	1.92665	1.20759	1.37633	1.17772	1.13818	1.2118	1.19285	1.13081
ECD_02510	-	Recombinase	L	COG1961	Site-specific DNA recombinase related to the DNA invertase Pin	0	-0.723876	-0.715549	-0.447331	-0.524515	-0.566097	-0.487554	-0.0586283	0.337578
ECD_02515	csiD	carbon starvation protein	Q	COG2175	Taurine dioxygenase, alpha-ketoglutarate-dependent	0	0.74785	1.42034	1.59787	1.61052	1.35722	0.667923	0.7605	0.757185
ECD_02516	lhgO	L-2-hydroxyglutarate oxidase	G	COG0579	L-2-hydroxyglutarate oxidase LhgO	0	-0.0374134	1.12323	1.05156	1.13474	1.09827	0.548504	0.58846	0.673618
ECD_02517	gabD	succinate-semialdehyde dehydrogenase I, NADP-dependent	C	COG1012	Acyl-CoA reductase or other NAD-dependent aldehyde dehydrogenase	0	-0.233272	0.768324	0.764183	0.847205	0.737076	0.308191	0.351523	0.521737
ECD_02518	gabT	4-aminobutyrate aminotransferase, PLP-dependent	E	COG0160	4-aminobutyrate aminotransferase or related aminotransferase	0	-0.533516	0.462361	0.660151	0.683328	0.540347	0.047616	-0.0743078	0.23311
ECD_02519	gabP	gamma-aminobutyrate transporter	E	COG1113	L-asparagine transporter and related permeases	0	-0.599746	0.0240979	0.529882	0.571082	0.327562	-0.245549	-0.336782	-0.128428
ECD_02520	csiR	transcriptional repressor of csiD	K	COG1802	DNA-binding transcriptional regulator, GntR family	0	0.348532	0.150211	0.577573	0.577456	0.320645	-0.143909	-0.0576615	0.129854
ECD_02521	ygaU	uncharacterized protein	S	COG1652	Nucleoid-associated protein YgaU, contains BON and LysM domains	0	0.679748	0.643825	0.732275	0.745736	0.335768	-0.38942	-0.825267	-0.621724
ECD_02522	yqaE	cyaR sRNA-regulated protein	S	COG0401	Uncharacterized membrane protein YqaE, homolog of Blt101, UPF0057 family	0	1.60034	1.59643	1.5673	1.7599	1.46457	1.20731	0.839155	1.13195
ECD_02523	ygaV	tributyltin-inducible repressor of ygaVP	K	COG0640	DNA-binding transcriptional regulator, ArsR family	0	0.306017	0.155927	0.618786	0.628848	0.503103	0.478653	0.724004	0.347347
ECD_02524	ygaP	DUF2892 family inner membrane rhodanese	P	COG0607	Rhodanese-related sulfurtransferase	0	0.101735	-0.239659	0.345673	0.434864	0.03093	0.00250606	0.614914	-0.0332803
ECD_02526	alaE	alanine exporter, alanine-inducible, stress-responsive	G	COG3775	Phosphotransferase system, galactitol-specific IIC component	0	5.04162	5.2759	1.62491	1.88559	1.91524	2.51993	3.38154	3.97015
ECD_02527	ygaC	uncharacterized protein	-	-	-	0	0.826747	0.926319	0.778447	0.814623	0.49847	-0.0257157	-0.0185621	-0.104259
ECD_02528	ygaM	putative membrane-anchored DUF883 family ribosome-binding protein	J	COG4575	Membrane-anchored ribosome-binding protein, inhibits growth in stationary phase, ElaB/YqjD/DUF883 family	0	0.778256	0.746613	0.637297	0.75028	0.308514	-0.556883	-0.841347	-0.669066
ECD_02529	nrdH	hydrogen donor for NrdEF electron transport system; glutaredoxin-like protein	O	COG0695	Glutaredoxin	0	1.06578	0.628727	0.317495	0.116953	0.424854	0.742168	0.788242	0.632998
ECD_02530	nrdI	NrdEF cluster assembly flavodoxin	F	COG1780	Protein involved in ribonucleotide reduction	0	0.690465	0.373234	0.00447349	0.046235	0.335117	0.607642	0.717971	0.470468
ECD_02531	nrdE	ribonucleoside-diphosphate reductase 2, alpha subunit	F	COG0209	Ribonucleotide reductase alpha subunit	0	-0.122136	-0.344526	-0.549031	-0.434154	0.00615009	0.371002	0.434544	0.0562795
ECD_02532	nrdF	ribonucleoside-diphosphate reductase 2, beta subunit, ferritin-like protein	F	COG0208	Ribonucleotide reductase beta subunit, ferritin-like domain	0	-0.612482	-0.725803	-0.72262	-0.524103	0.0184548	0.245037	0.387221	0.118747
ECD_02535	proX	glycine betaine/proline ABC transporter periplasmic binding protein; cold shock protein	E	COG2113	ABC-type proline/glycine betaine transport system, periplasmic component	0	-0.189534	-0.323009	-0.186869	-0.193147	-0.112302	-0.106278	0.0725439	-0.205924
ECD_02537	ygaZ	putative L-valine exporter, norvaline resistance protein	E	COG1296	Predicted branched-chain amino acid permease (azaleucine resistance)	0	-0.459878	-0.546206	-0.315206	-0.259316	-0.141358	0.0194674	0.00627742	-0.0344119
ECD_02538	ygaH	putative L-valine exporter, norvaline resistance protein	-	-	-	0	-1.0081	-0.976327	-0.356701	-0.378596	-0.172899	-0.0180107	-0.126296	-0.216385
ECD_02539	mprA	transcriptional repressor of microcin B17 synthesis and multidrug efflux	K	COG1846	DNA-binding transcriptional regulator, MarR family	0	-0.62567	-0.781871	0.0641292	0.190327	0.282948	0.379923	0.552416	0.126023
ECD_02540	emrA	multidrug efflux system	V	COG1566	Multidrug resistance efflux pump	0	-0.822651	-0.651597	-0.233972	-0.215808	-0.123738	-0.0886629	0.0480593	0.139315
ECD_02541	emrB	multidrug efflux system protein	G	COG2814	Predicted arabinose efflux permease, MFS family	0	-0.502773	-0.226242	-0.0435774	0.033097	0.0878521	-0.0397301	-0.0993364	0.0306456
ECD_02542	luxS	S-ribosylhomocysteine lyase	T	COG1854	S-ribosylhomocysteine lyase LuxS, autoinducer biosynthesis	0	0.353117	0.325332	0.357092	0.442498	0.266193	0.0365087	0.034057	0.286669
ECD_02543	gshA	glutamate-cysteine ligase	H	COG2918	Gamma-glutamylcysteine synthetase	0	0.0515672	-0.00175105	0.0668002	0.0523793	-0.0383717	-0.13328	-0.175028	-0.237958
ECD_02544	yqaA	COG1238 family inner membrane protein	S	COG1238	Uncharacterized membrane protein YqaA, SNARE-associated domain	0	0.0262869	-0.243697	-0.167703	-0.233468	-0.248298	-0.234574	-0.130408	-0.2642
ECD_02545	yqaB	fructose-1-P and 6-phosphogluconate phosphatase	GR	COG0637	Beta-phosphoglucomutase or related phosphatase, HAD superfamily	0	0.224165	0.000818479	-0.0953404	-0.157738	-0.183377	-0.085521	-0.0441671	-0.250049
ECD_02546	csrA	pleiotropic regulatory protein for carbon source metabolism	T	COG1551	sRNA-binding carbon storage regulator CsrA	0	0.471917	0.529113	0.401246	0.680255	0.403899	-0.0044753	-0.273767	0.120229
ECD_02547	alaS	alanyl-tRNA synthetase	J	COG0013	Alanyl-tRNA synthetase	0	-0.358852	-0.910241	-0.586835	-0.697878	-0.522936	-0.148546	0.0401124	-0.231444
ECD_02549	recA	DNA recombination and repair protein; ssDNA-dependent ATPase; synaptase; ssDNA and dsDNA binding protein; ATP-dependent homologous DNA strand exchanger; recombinase A; LexA autocleavage cofactor	L	COG0468	RecA/RadA recombinase	0	-0.366991	-0.703614	-0.462254	-0.573634	-0.576417	-0.373326	-0.105981	-0.117519
ECD_02550	pncC	nicotinamide-nucleotide amidohydrolase; NMN amidohydrolase	H	COG1546	Nicotinamide mononucleotide (NMN) deamidase PncC	0	0.145191	-0.150955	-0.0770517	-0.333134	-0.26806	0.00642932	0.00496675	-0.139884
ECD_02551	mltB	membrane-bound lytic murein transglycosylase B	M	COG2951	Membrane-bound lytic murein transglycosylase B	0	-0.153925	-0.625454	-0.0539932	-0.31263	-0.387163	-0.334071	-0.172363	-0.376196
ECD_02552	srlA	glucitol/sorbitol-specific enzyme IIC component of PTS	G	COG3730	Phosphotransferase system sorbitol-specific component IIC	0	0.453945	0.185156	0.301228	-0.045029	-0.0897321	-0.609168	-0.706464	-0.00896828
ECD_02553	srlE	glucitol/sorbitol-specific enzyme IIB component of PTS	G	COG3732	Phosphotransferase system sorbitol-specific component IIBC	0	0.544038	0.244273	0.349837	0.149135	0.00573181	-0.514669	-0.499074	0.0894649
ECD_02554	srlB	glucitol/sorbitol-specific enzyme IIA component of PTS	G	COG3731	Phosphotransferase system sorbitol-specific component IIA	0	0.344857	0.267184	0.293078	0.130616	0.0798965	-0.273817	-0.340963	0.144259
ECD_02555	srlD	sorbitol-6-phosphate dehydrogenase	IQR	COG1028	NAD(P)-dependent dehydrogenase, short-chain alcohol dehydrogenase family	0	0.46901	0.31848	0.449602	0.358577	0.240789	-0.0421278	-0.18853	0.291366
ECD_02557	srlR	sorbitol-inducible srl operon transcriptional repressor	KG	COG1349	DNA-binding transcriptional regulator of sugar metabolism, DeoR/GlpR family	0	0.00584532	-0.0168271	0.110826	0.176117	0.113378	-0.181054	-0.309071	-0.298983
ECD_02558	srlQ	D-arabinose 5-phosphate isomerase	T	COG0517	CBS domain	0	-0.0429003	0.0596958	0.0228448	0.0548426	0.0372456	-0.116105	-0.0320597	-0.0642971
ECD_02559	norR	anaerobic nitric oxide reductase DNA-binding transcriptional activator	T	COG2203	GAF domain	0	2.02208	1.63672	1.33583	0.879129	0.661444	0.587854	0.261815	0.257767
ECD_02562	hypF	carbamoyl phosphate phosphatase and [NiFe] hydrogenase maturation protein	O	COG0068	Hydrogenase maturation factor HypF (carbamoyltransferase)	0	-0.265597	-0.236158	-0.212197	-0.151703	0.103956	0.0836901	-0.285255	-0.347188
ECD_02563	hydN	formate dehydrogenase-H, [4Fe-4S] ferredoxin subunit	C	COG1142	Fe-S-cluster-containing hydrogenase component 2	0	0.231757	-0.238466	-0.266317	-0.211607	-0.145484	-0.0907689	0.0792583	0.108606
ECD_02564	ascG	asc operon transcriptional repressor; prpBC operon repressor	K	COG1609	DNA-binding transcriptional regulator, LacI/PurR family	0	-0.104683	-0.2506	-0.169654	-0.0485861	0.0461045	0.0886331	0.139851	-0.0903424
ECD_02565	ascF	cellobiose/arbutin/salicin-specific PTS enzymes, IIB and IC components	G	COG1263	Phosphotransferase system IIC components, glucose/maltose/N-acetylglucosamine-specific	0	0.327117	0.229279	0.334179	0.479018	0.628453	0.490441	0.00691641	0.649606
ECD_02566	ascB	cryptic 6-phospho-beta-glucosidase	G	COG2723	Beta-glucosidase/6-phospho-beta-glucosidase/beta-galactosidase	0	0.546274	0.521635	0.443484	0.647822	0.754701	0.67349	0.356222	0.949072
ECD_02567	hycI	protease involved in processing C-terminal end of HycE	C	COG0680	Ni, Fe-hydrogenase maturation factor	0	0.249467	0.161426	0.135136	0.173701	0.309706	0.189968	-0.213727	-0.115956
ECD_02568	hycH	hydrogenase 3 maturation protein	-	-	-	0	0.486871	0.232738	0.17386	0.217553	0.44561	0.44849	0.183342	0.0399991
ECD_02569	hycG	hydrogenase 3 and formate hydrogenase complex, HycG subunit	C	COG3260	Ni, Fe-hydrogenase III small subunit	0	0.383541	0.310239	0.191109	0.213263	0.438436	0.513981	0.370386	0.145487
ECD_02570	hycF	formate hydrogenlyase complex iron-sulfur protein	C	COG1143	Formate hydrogenlyase subunit 6/NADH:ubiquinone oxidoreductase 23 kD subunit (chain I)	0	0.145936	0.0428402	0.0781633	0.167222	0.494495	0.386888	0.444821	0.0911591
ECD_02571	hycE	hydrogenase 3, large subunit	C	COG3261	Ni, Fe-hydrogenase III large subunit	0	0.171521	0.0673345	0.177621	0.344567	0.574085	0.544599	0.301832	0.0843294
ECD_02576	hypA	protein involved in nickel insertion into hydrogenases 3	R	COG0375	Zn finger protein HypA/HybF (possibly regulating hydrogenase expression)	0	-0.221405	-0.058164	-0.0230383	0.083058	0.369959	0.33113	-0.0024349	-0.2558
ECD_02577	hypB	GTP hydrolase involved in nickel liganding into hydrogenases	O	COG0378	Ni2+-binding GTPase involved in regulation of expression and maturation of urease and hydrogenase	0	-0.776468	-0.583237	-0.513122	-0.26269	0.0830309	0.0846516	-0.272052	-0.588186
ECD_02578	hypC	hydrogenase maturation protein	O	COG0298	Hydrogenase maturation factor	0	-0.765845	-0.443098	-0.403871	-0.254886	0.184536	0.112559	-0.283766	-0.457265
ECD_02579	hypD	hydrogenase maturation protein	O	COG0409	Hydrogenase maturation factor	0	-0.583341	-0.35817	-0.164283	-0.0532343	0.16669	0.0377536	-0.354548	-0.449545
ECD_02580	hypE	carbamoyl dehydratase, hydrogenases 1,2,3 maturation protein	O	COG0309	Hydrogenase maturation factor	0	-0.210057	-0.0250733	0.038807	0.139655	0.232177	0.0761045	-0.394487	-0.281203
ECD_02581	fhlA	formate hydrogenlyase transcriptional activator	T	COG2203	GAF domain	0	0.305999	0.339006	0.291632	0.449505	0.472809	0.191131	-0.190133	-0.190299
ECD_02583	mutS	methyl-directed mismatch repair protein	L	COG0249	DNA mismatch repair ATPase MutS	0	-0.735869	-0.980671	-0.855065	-0.71639	-0.402586	-0.215586	-0.136294	-0.108994
ECD_02585	ygbI	DeoR family putative transcriptional regulator	KG	COG1349	DNA-binding transcriptional regulator of sugar metabolism, DeoR/GlpR family	0	-0.0558804	-0.0860083	-0.156293	0.0124169	0.148548	0.163544	0.0555713	0.175421
ECD_02586	ygbJ	putative dehydrogenase	I	COG2084	3-hydroxyisobutyrate dehydrogenase or related beta-hydroxyacid dehydrogenase	0	0.402169	0.447038	0.563231	0.699354	0.68566	0.47676	0.156607	0.0880888
ECD_02587	ygbK	FliA-regulated DUF1537 family protein	S	COG3395	Uncharacterized conserved protein YgbK, DUF1537 family	0	0.438623	0.406162	0.454949	0.603891	0.773967	0.677493	0.351163	0.359344
ECD_02588	ygbL	putative class II aldolase	G	COG0235	Ribulose-5-phosphate 4-epimerase/Fuculose-1-phosphate aldolase	0	0.470552	0.493392	0.556255	0.643097	0.859526	0.787692	0.334762	0.391449
ECD_02589	ygbM	putative hydroxypyruvate isomerase	G	COG3622	Hydroxypyruvate isomerase	0	0.00690756	0.0905677	0.371441	0.482539	0.60616	0.401828	0.150798	0.0210186
ECD_02590	ygbN	putative transporter	GR	COG2610	H+/gluconate symporter or related permease	0	-0.0770268	0.0246402	0.236953	0.39298	0.5281	0.31589	0.183866	0.280834
ECD_02591	rpoS	RNA polymerase, sigma S (sigma 38) factor	K	COG0568	DNA-directed RNA polymerase, sigma subunit (sigma70/sigma32)	0	0.0272853	-0.0641448	-0.118209	-0.11189	-0.11928	-0.164511	-0.500175	-0.24437
ECD_02592	nlpD	activator of AmiC murein hydrolase activity, lipoprotein	M	COG1388	LysM repeat	0	-0.248508	-0.265727	-0.195943	-0.0743595	-0.112397	-0.0846898	-0.01048	0.0827293
ECD_02593	pcm	L-isoaspartate protein carboxylmethyltransferase type II	O	COG2518	Protein-L-isoaspartate O-methyltransferase	0	-0.393863	-0.269928	-0.126307	-0.111383	-0.0809421	-0.0496559	-0.0636656	0.0152948
ECD_02594	umpG	broad specificity 5'(3')-nucleotidase and polyphosphatase	L	COG0496	Broad specificity polyphosphatase and 5'/3'-nucleotidase SurE	0	-0.375503	-0.275591	-0.280328	-0.233332	-0.153565	-0.135625	-0.185251	-0.159643
ECD_02595	truD	tRNA(Glu) pseudouridine(13) synthase	J	COG0585	tRNA(Glu) U13 pseudouridine synthase TruD	0	-0.270456	-0.239014	-0.116074	-0.0370852	0.0763593	0.106372	0.0973905	0.0999554
ECD_02596	ispF	2C-methyl-D-erythritol 2,4-cyclodiphosphate synthase	I	COG0245	2C-methyl-D-erythritol 2, 4-cyclodiphosphate synthase	0	-0.454062	-0.424943	-0.0710249	0.0282472	0.108156	0.124575	0.0969484	0.0328795
ECD_02597	ispD	4-diphosphocytidyl-2C-methyl-D-erythritol synthase	I	COG1211	2-C-methyl-D-erythritol 4-phosphate cytidylyltransferase	0	-0.511825	-0.391243	-0.0879911	0.0416962	0.186722	0.289378	0.146303	0.169373
ECD_02598	ftsB	cell division protein	D	COG2919	Cell division protein FtsB	0	-0.0792495	-0.205738	0.107521	0.128017	0.0686035	0.143492	0.0662804	0.325023
ECD_02599	ygbE	DUF3561 family inner membrane protein	-	-	-	0	-0.422693	-0.613494	-0.169698	-0.0203713	0.0403619	0.260899	0.295319	0.601287
ECD_02600	cysC	adenosine 5'-phosphosulfate kinase	P	COG0529	Adenylylsulfate kinase or related kinase	0	-1.49897	-0.730947	-0.39298	0.187616	0.364274	0.941115	0.74404	0.17739
ECD_02601	cysN	sulfate adenylyltransferase, subunit 1	P	COG2895	Sulfate adenylyltransferase subunit 1, EFTu-like GTPase family	0	-1.29145	-0.604154	-0.254576	0.254847	0.384891	1.00524	0.815998	-0.000277072
ECD_02602	cysD	sulfate adenylyltransferase, subunit 2	EH	COG0175	3'-phosphoadenosine 5'-phosphosulfate sulfotransferase (PAPS reductase)/FAD synthetase or related enzyme	0	-0.734584	-0.230708	0.171577	0.459349	0.498787	1.17179	1.13339	0.37871
ECD_02603	iap	aminopeptidase in alkaline phosphatase isozyme conversion	O	COG2234	Zn-dependent amino- or carboxypeptidase, M28 family	0	-0.57785	-0.744476	-0.209282	-0.236935	-0.340414	-0.215008	0.0202767	-0.0758296
ECD_02604	insL-5	putative transposase insL for insertion sequence IS186	X	COG3385	IS4 transposase	0	1.56591	1.96101	1.10722	0.657531	0.455876	0.237544	0.278623	0.390351
ECD_02607	cysH	phosphoadenosine phosphosulfate reductase; PAPS reductase, thioredoxin dependent	EH	COG0175	3'-phosphoadenosine 5'-phosphosulfate sulfotransferase (PAPS reductase)/FAD synthetase or related enzyme	0	-2.44603	-1.4404	-0.881814	-0.0322917	0.312473	0.669985	0.437487	-0.373665
ECD_02608	cysI	sulfite reductase, beta subunit, NAD(P)-binding, heme-binding	P	COG0155	Sulfite reductase, beta subunit (hemoprotein)	0	-2.31337	-1.23512	-0.842757	-0.0930176	0.210945	0.626009	0.372716	-0.307828
ECD_02609	cysJ	sulfite reductase, alpha subunit, flavoprotein	P	COG0369	Sulfite reductase, alpha subunit (flavoprotein)	0	-1.54453	-0.782323	-0.26139	0.180872	0.340314	0.793354	0.628902	0.166166
ECD_02611	ygcN	putative oxidoreductase	C	COG0644	Dehydrogenase (flavoprotein)	0	-0.986939	-0.521351	-0.988409	-0.688845	-0.439224	-0.427049	-0.416483	-0.648671
ECD_02612	ygcO	putative 4Fe-4S cluster-containing protein	C	COG2440	Ferredoxin-like protein FixX	0	-1.43457	-0.943167	-1.11734	-0.792727	-0.521431	-0.635105	-0.455151	-0.779262
ECD_02613	ygcP	putative antiterminator regulatory protein	K	COG1954	Glycerol-3-phosphate responsive antiterminator (mRNA-binding)	0	-1.06046	-0.563461	-0.935309	-0.648736	-0.427357	-0.530041	-0.468177	-0.635624
ECD_02614	ygcQ	putative flavoprotein	C	COG2025	Electron transfer flavoprotein, alpha subunit	0	0.382405	0.286079	0.200454	0.268777	0.273539	0.224155	0.126879	0.024689
ECD_02615	ygcR	putative flavoprotein	C	COG2086	Electron transfer flavoprotein, alpha and beta subunits	0	0.541518	0.520712	0.347235	0.312977	0.381575	0.224734	0.0765681	-0.113439
ECD_02622	queE	7-carboxy-7-deazaguanine synthase; queosine biosynthesis	R	COG0602	Organic radical activating enzyme	0	0.335101	0.412484	0.53528	0.670236	0.395622	-0.339944	-0.509652	-0.196106
ECD_02624	eno	enolase	G	COG0148	Enolase	0	-0.288452	-0.250111	0.0100329	0.084326	0.0128064	-0.164848	-0.236668	-0.361264
ECD_02625	pyrG	CTP synthetase	F	COG0504	CTP synthase (UTP-ammonia lyase)	0	-0.305918	-0.342056	-0.0917999	-0.155363	-0.0399793	0.121496	0.0977092	0.0978574
ECD_02626	mazG	nucleoside triphosphate pyrophosphohydrolase	R	COG3956	Uncharacterized conserved protein YabN, contains tetrapyrrole methylase and MazG-like pyrophosphatase domain	0	-0.199986	-0.101759	-0.0685858	0.0624534	0.0500759	-0.0167962	-0.000663697	-0.0316172
ECD_02627	mazF	mRNA interferase toxin, antitoxin is MazE	V	COG2337	mRNA-degrading endonuclease, toxin component of the MazEF toxin-antitoxin module	0	-0.00458347	-0.0663529	-0.0640233	0.0782091	0.106429	0.127671	0.214316	0.179516
ECD_02628	mazE	antitoxin of the ChpA-ChpR toxin-antitoxin system	T	COG2336	Antitoxin component of the MazEF toxin-antitoxin module	0	0.0249727	-0.0607575	-0.031637	-0.0147271	-0.00996495	-0.035192	0.17171	0.0364189
ECD_02629	relA	(p)ppGpp synthetase I/GTP pyrophosphokinase	TK	COG0317	(p)ppGpp synthase/hydrolase, HD superfamily	0	-0.100111	-0.291467	-0.265001	-0.197699	-0.0734225	-0.0543573	-0.0533375	-0.150284
ECD_02630	rlmD	23S rRNA m(5)U1939 methyltransferase, SAM-dependent	J	COG2265	tRNA/tmRNA/rRNA uracil-C5-methylase, TrmA/RlmC/RlmD family	0	-0.0833889	-0.296753	-0.242067	-0.202957	-0.0780124	-0.126139	-0.108263	-0.0211778
ECD_02631	barA	hybrid sensory histidine kinase, in two-component regulatory system with UvrY	T	COG2198	HPt (histidine-containing phosphotransfer) domain	0	-0.914132	-0.974851	-0.524496	-0.435031	-0.41431	-0.419421	-0.296325	-0.432187
ECD_02632	gudD	D-glucarate dehydratase 1	MR	COG4948	L-alanine-DL-glutamate epimerase or related enzyme of enolase superfamily	0	0.624928	0.268898	0.276677	0.241308	0.247387	0.236575	0.121652	-0.132606
ECD_02633	gudX	glucarate dehydratase-related protein, substrate unknown	MR	COG4948	L-alanine-DL-glutamate epimerase or related enzyme of enolase superfamily	0	0.24079	-0.0525658	-0.0143977	0.0472146	0.116889	0.129724	0.0476525	-0.271891
ECD_02635	yqcA	short-chain flavodoxin, FMN-binding	C	COG0716	Flavodoxin	0	0.0447892	-0.188515	-0.395399	-0.339727	-0.22195	-0.143592	-0.11494	-0.260056
ECD_02636	truC	tRNA(Ile1,Asp) pseudouridine(65) synthase	J	COG0564	Pseudouridylate synthase, 23S rRNA- or tRNA-specific	0	-0.726641	-1.03657	-0.706643	-0.875591	-0.739097	-0.565506	-0.448996	-0.763138
ECD_02638	syd	SecY-interacting protein	-	-	-	0	0.0214403	-0.41009	-0.0877469	-0.119004	-0.168915	-0.115976	-0.0382709	-0.100202
ECD_02639	queF	7-cyano-7-deazaguanine reductase (NADPH-dependent)	J	COG0780	NADPH-dependent 7-cyano-7-deazaguanine reductase QueF, C-terminal domain, T-fold superfamily	0	-0.182262	-0.615541	-0.41341	-0.345672	-0.298966	-0.250538	-0.013169	-0.229656
ECD_02640	ygdH	UPF0717 family protein	R	COG1611	Predicted Rossmann fold nucleotide-binding protein	0	-0.505604	-0.0066621	-0.34152	-0.00118709	0.129194	-0.010348	-0.0100662	-0.141651
ECD_02641	sdaC	putative serine transporter	E	COG0814	Amino acid permease	0	1.14518	1.05919	0.67993	0.572987	0.66476	1.03988	1.12692	0.548918
ECD_02642	sdaB	L-serine dehydratase 2	E	COG1760	L-serine deaminase	0	0.715049	0.778342	0.799296	0.800926	0.945214	1.25091	1.11956	0.733682
ECD_02643	ygdG	Ssb-binding protein, misidentified as ExoIX	L	COG0258	5'-3' exonuclease	0	4.06027e-05	-0.120542	-0.204859	-0.156596	-0.0534407	0.0314906	-0.0499732	-0.258913
ECD_02644	fucO	L-1,2-propanediol oxidoreductase	C	COG1454	Alcohol dehydrogenase, class IV	0	0.220157	0.151956	0.233019	0.193554	0.241917	0.209021	-0.00902875	-0.2848
ECD_02648	-	L-fuculose phosphate aldolase	K	COG1609	DNA-binding transcriptional regulator, LacI/PurR family	0	-0.490724	0.0192641	0.875944	0.896056	0.5386	0.723618	1.03674	0.692356
ECD_02649	-	L-ribulokinase AraB-like protein	G	COG1069	Ribulose kinase	0	-1.39568	0.00208724	0.835643	0.837083	0.6104	0.522957	0.767829	0.366478
ECD_02650	-	D-ribose-binding periplasmic protein	G	COG1879	ABC-type sugar transport system, periplasmic component, contains N-terminal xre family HTH domain	0	-1.65669	-0.100536	0.772999	0.635559	0.262138	0.189369	0.457048	0.322794
ECD_02651	-	Ribose transport system permease protein rbsC	G	COG1172	Ribose/xylose/arabinose/galactoside ABC-type transport system, permease component	0	-1.14423	1.05482	1.31571	1.24729	0.942133	1.07818	1.3426	0.8121
ECD_02652	-	conserved hypothetical protein	G	COG1129	ABC-type sugar transport system, ATPase component	0	0.123482	1.57328	1.88412	1.64455	1.27787	1.55015	2.03112	1.91329
ECD_02653	fucI	L-fucose isomerase	G	COG2407	L-fucose isomerase or related protein	0	-0.1281	1.55683	1.98543	1.80985	1.47233	1.53486	1.90233	1.78879
ECD_02654	fucK	L-fuculokinase	G	COG1070	Sugar (pentulose or hexulose) kinase	0	-0.485859	1.08839	1.51617	1.53593	1.33943	1.28683	1.60446	1.30877
ECD_02655	fucU	L-fucose mutarotase	G	COG4154	L-fucose mutarotase/ribose pyranase, RbsD/FucU family	0	0.88148	0.924981	1.34967	1.29985	1.13138	0.922638	0.918595	0.829703
ECD_02656	fucR	l-fucose operon activator	KG	COG1349	DNA-binding transcriptional regulator of sugar metabolism, DeoR/GlpR family	0	-0.813208	-1.0381	-0.628942	-0.587798	-0.445459	-0.363153	-0.151054	-0.403535
ECD_02657	rlmM	23S rRNA C2498 2'-O-ribose methyltransferase, SAM-dependent	J	COG2933	23S rRNA C2498 (ribose-2'-O)-methylase RlmM	0	0.292997	0.227101	0.532393	0.42887	0.373962	0.27773	0.0813725	0.290109
ECD_02658	ygdD	UPF0382 family inner membrane protein	S	COG2363	Uncharacterized membrane protein YgdD, TMEM256/DUF423 family	0	0.322796	0.0810302	0.471897	0.385755	0.318681	0.277018	0.321745	0.251701
ECD_02659	gcvA	glycine cleavage system transcriptional activator; autorepressor	K	COG0583	DNA-binding transcriptional regulator, LysR family	0	-0.0823605	-0.198956	0.161674	0.15292	0.137012	-0.0549898	-0.079449	-0.361155
ECD_02660	ygdI	DUF903 family verified lipoprotein	C	COG3181	Tripartite-type tricarboxylate transporter, receptor component TctC	0	0.865271	0.522927	0.824643	0.852304	0.322813	-0.396715	-0.810074	-0.701347
ECD_02661	csdA	cysteine sulfinate desulfinase	E	COG0520	Selenocysteine lyase/Cysteine desulfurase	0	0.244232	0.153569	0.268951	0.342116	0.48336	0.477801	0.385383	0.313721
ECD_02662	csdE	CsdA-binding activator; Fe-S protein	O	COG2166	Sulfur transfer protein SufE, Fe-S center assembly	0	0.227885	0.399037	0.469111	0.722773	0.896917	0.781837	0.426092	0.436538
ECD_02663	tcdA	tRNA threonylcarbamoyladenosine dehydratase; sulfur acceptor for CsdA	J	COG1179	tRNA A37 threonylcarbamoyladenosine dehydratase	0	-0.16194	-0.179901	-0.173135	-0.203739	-0.0702852	0.0755475	0.0167817	0.0104184
ECD_02664	mltA	membrane-bound lytic murein transglycosylase A	M	COG2821	Membrane-bound lytic murein transglycosylase	0	-0.343	-0.502569	-0.403513	-0.382725	-0.285608	-0.0964008	0.000810461	-0.113167
ECD_02665	amiC	N-acetylmuramoyl-L-alanine amidase	M	COG0860	N-acetylmuramoyl-L-alanine amidase	0	1.33806	0.135435	-0.0115149	-0.302079	-0.367692	-0.0994322	0.117005	-0.020292
ECD_02666	argA	amino acid N-acetyltransferase and inactive acetylglutamate kinase	E	COG0548	Acetylglutamate kinase	0	2.57442	1.2483	0.833162	0.387995	0.330191	0.838498	1.23507	0.949645
ECD_02667	recD	exonuclease V (RecBCD complex), alpha chain	L	COG0507	ATP-dependent exoDNAse (exonuclease V), alpha subunit, helicase superfamily I	0	-0.571534	-0.758972	-0.87028	-0.526184	-0.171616	-0.19502	-0.361812	-0.483377
ECD_02668	recB	exonuclease V (RecBCD complex), beta subunit	L	COG1074	ATP-dependent exoDNAse (exonuclease V) beta subunit (contains helicase and exonuclease domains)	0	-1.15438	-1.15081	-1.09192	-0.784572	-0.453492	-0.396827	-0.333088	-0.464502
ECD_02669	ptrA	protease III	O	COG1025	Secreted/periplasmic Zn-dependent peptidases, insulinase-like	0	-0.631544	-0.949333	-0.73649	-0.608002	-0.373593	-0.119291	-0.0925749	-0.0680366
ECD_02670	recC	exonuclease V (RecBCD complex), gamma chain	L	COG1330	Exonuclease V gamma subunit	0	-0.0713536	-0.371488	-0.463217	-0.26113	0.0100334	0.0524603	-0.0468883	-0.29503
ECD_02671	ppdC	putative prepilin peptidase-dependent protein	NW	COG4967	Tfp pilus assembly protein PilV	0	-0.138562	-0.328764	-0.312279	-0.160826	-0.0446572	-0.0162305	-0.108614	-0.299851
ECD_02672	ygdB	DUF2509 family protein	-	-	-	0	-0.259419	-0.59685	-0.632172	-0.333137	-0.105451	-0.203911	-0.137892	-0.430222
ECD_02673	ppdB	putative prepilin peptidase-dependent protein	U	COG4795	Type II secretory pathway, component PulJ	0	-0.161873	-0.358694	-0.522632	-0.253456	-0.00449812	-0.0325716	-0.145397	-0.296403
ECD_02674	ppdA	putative prepilin peptidase-dependent protein	NUW	COG2165	Type II secretory pathway, pseudopilin PulG	0	-0.523221	-0.622115	-0.685556	-0.354741	-0.113714	-0.113442	0.0155067	-0.226588
ECD_02675	thyA	thymidylate synthetase	F	COG0207	Thymidylate synthase	0	-1.10092	-0.640954	-0.544047	-0.284308	-0.0515241	-0.103259	-0.240697	-0.399183
ECD_02676	lgt	phosphatidylglycerol-prolipoprotein diacylglyceryl transferase	M	COG0682	Prolipoprotein diacylglyceryltransferase	0	-0.89906	-0.458442	-0.426222	-0.293958	-0.0476627	0.0149921	-0.193774	-0.269942
ECD_02677	ptsP	PEP-protein phosphotransferase enzyme I; GAF domain containing protein	T	COG3605	Signal transduction protein containing GAF and PtsI domains	0	-0.637743	-0.464548	-0.459235	-0.427445	-0.227154	-0.120626	-0.22177	-0.278406
ECD_02678	rppH	RNA pyrophosphohydrolase	V	COG0494	8-oxo-dGTP pyrophosphatase MutT and related house-cleaning NTP pyrophosphohydrolases, NUDIX family	0	0.35509	0.0835548	0.00104045	0.00652492	0.146358	0.336541	0.420778	0.521223
ECD_02679	mutH	methyl-directed mismatch repair protein	L	COG3066	DNA mismatch repair protein MutH	0	0.379313	0.0344917	0.242958	0.106742	0.0393394	0.079652	0.0543717	0.221857
ECD_02680	ygdQ	UPF0053 family inner membrane protein	P	COG0861	Membrane protein TerC, possibly involved in tellurium resistance	0	-0.573129	-0.650716	-0.644444	-0.618286	-0.398848	-0.185833	-0.125293	0.0208132
ECD_02681	ygdR	DUF903 family verified lipoprotein	O	COG0760	Parvulin-like peptidyl-prolyl isomerase	0	0.45896	0.534083	0.416017	0.555956	0.342944	0.109436	0.133533	0.130333
ECD_02682	tas	putative NADP(H)-dependent aldo-keto reductase	R	COG0667	Predicted oxidoreductase (related to aryl-alcohol dehydrogenase)	0	-0.00499195	-0.196383	-0.222703	-0.253459	-0.272863	-0.298791	-0.214255	-0.432428
ECD_02683	lplT	lysophospholipid transporter	GEPR	COG0477	MFS family permease	0	-0.296717	-0.234811	-0.363116	-0.248697	-0.229481	-0.399133	-0.618736	-0.547532
ECD_02684	aas	fused 2-acylglycerophospho-ethanolamine acyl transferase/acyl-acyl carrier protein synthetase	I	COG0204	1-acyl-sn-glycerol-3-phosphate acyltransferase	0	-0.456902	-0.662506	-0.579102	-0.534987	-0.370483	-0.385385	-0.257011	-0.399206
ECD_02685	galR	galactose-inducible d-galactose regulon transcriptional repressor; autorepressor	K	COG1609	DNA-binding transcriptional regulator, LacI/PurR family	0	-0.0955107	0.169254	-0.0634189	0.174648	0.107432	-0.122403	-0.359665	-0.968859
ECD_02686	lysA	diaminopimelate decarboxylase, PLP-binding	E	COG0019	Diaminopimelate decarboxylase	0	-0.157777	-1.07303	-0.886615	-1.00392	-0.90761	-0.743739	-0.256963	-0.35926
ECD_02687	lysR	transcriptional activator of lysA; autorepressor	K	COG0583	DNA-binding transcriptional regulator, LysR family	0	0.108116	-0.346204	-0.0552733	-0.16514	-0.231335	-0.361142	-0.421881	-0.612622
ECD_02688	ygeA	Asp/Glu_racemase family protein	M	COG1794	Aspartate/glutamate racemase	0	0.268839	-0.0984923	-0.040174	-0.153239	-0.0868888	0.0451879	0.153122	0.0365578
ECD_02689	araE	arabinose transporter	G	COG2814	Predicted arabinose efflux permease, MFS family	0	0.302637	0.187689	0.221443	0.291949	0.323329	0.369196	0.284983	0.263196
ECD_02690	kduD	-	-	-	-	0	0.184154	0.136135	0.0647415	0.123314	0.169834	0.0613883	0.079801	0.050178
ECD_02691	kduI	hexuronate isomerase	G	COG3717	5-keto 4-deoxyuronate isomerase	0	-0.198383	-0.214826	-0.179018	-0.00747921	0.0349218	-0.0373776	0.392002	0.00487981
ECD_02692	yqeF	short chain acyltransferase	I	COG0183	Acetyl-CoA acetyltransferase	0	-0.0523101	-0.299439	-0.113129	-0.173517	-0.123799	0.0436057	0.198107	0.288785
[truncated: 1,418 more rows]
