# Supplementary material for: Heat-responsive and time-resolved transcriptome and metabolome analyses of Escherichia coli uncover thermo-tolerant mechanisms
Source: Sci Rep. 2020 Oct 19;10:17715. doi: 10.1038/s41598-020-74606-8 (PMC7572479; doi:10.1038/s41598-020-74606-8)
Supplement: Supplementary file 2 — Supplementary Table 2. [file 41598_2020_74606_MOESM2_ESM.xlsx]

## Sheet: Table S2
Heat-responsive and time-resolved transcriptome and metabolome analyses of Escherichia coli uncover thermo-tolerant mechanisms
Sinyeon Kim1, Youngshin Kim1, Dong Ho Suh1, Choong Hwan Lee1, Seung Min Yoo2, Sang Yup Lee3 & Sung Ho Yoon1,*
Table S2. Genes characteristic of the early, middle, and late responses
aSignificant transcript changes (p-value from TTCA algorithm < 0.05) in early (2 and 10 min), middle (0.5, 1, and 2h), and late (4, 8, and 40h) responses
Class	ORF info			Significance of responsea			p-value from TTCA			Expression ratio (log2-transformed)
	Locus	Gene	Product	Early	Middle	Late	Early	Middle	Late	-30min	2min	10min	30min	1h	2h	4h	8h	40h
early_middle_late.high	ECD_00657	ybfA	DUF2517 family protein	TRUE	TRUE	TRUE	0.023022	0.00728744	0.00407238	0	2.19419	2.08454	2.36504	2.80238	2.88749	3.21888	3.29604	2.90955
early_middle_late.high	ECD_00781	ompX	outer membrane protein X	TRUE	TRUE	TRUE	0.0407132	0.0189062	0.0361357	0	1.10376	1.78501	1.95464	2.0795	1.81648	1.63014	1.31156	1.62264
early_middle_late.high	ECD_02526	alaE	alanine exporter, alanine-inducible, stress-responsive	TRUE	TRUE	TRUE	0.00472892	0.0289626	0.00322688	0	5.04162	5.2759	1.62491	1.88559	1.91524	2.51993	3.38154	3.97015
early_middle_late.high	ECD_04338	ypdK	inner membrane protein	TRUE	TRUE	TRUE	0.0409411	0.0109541	0.0119838	0	1.36513	1.67083	2.12328	2.41552	2.7227	2.68911	2.18538	2.29912
early_middle_late.high	ECD_04387	yjbT	putative periplasmic protein	TRUE	TRUE	TRUE	0.0490135	0.017311	0.014478	0	1.55393	1.85224	1.97583	2.23361	2.26805	2.28022	2.2701	2.12983
early_middle_late.low	ECD_00286	prpB	2-methylisocitrate lyase	TRUE	TRUE	TRUE	0.0106785	0.00115906	0.000870885	0	-1.18586	-2.58296	-4.06984	-4.62532	-4.56953	-4.80067	-4.73933	-4.84723
early_middle_late.low	ECD_00287	prpC	2-methylcitrate synthase	TRUE	TRUE	TRUE	0.0192854	0.00401598	0.00278019	0	-1.101	-2.4497	-2.95981	-3.33885	-3.29175	-3.5965	-3.46067	-3.93336
early_middle_late.low	ECD_00288	prpD	2-methylcitrate dehydratase	TRUE	TRUE	TRUE	0.022458	0.0059914	0.00409863	0	-0.988283	-2.21194	-2.68347	-2.86436	-2.87767	-2.97178	-3.06798	-3.2394
early_middle_late.low	ECD_00290	codB	cytosine transporter	TRUE	TRUE	TRUE	0.042806	0.0357007	0.0348756	0	-1.6905	-1.62696	-1.4233	-1.48572	-1.29211	-1.30552	-1.35272	-1.39036
early_middle_late.low	ECD_00940	ssuA	aliphatic sulfonate ABC transporter periplasmic binding protein	TRUE	TRUE	TRUE	0.0254147	0.0167062	0.024058	0	-1.98596	-2.22952	-2.24217	-2.2357	-1.74162	-0.8839	-1.12674	-2.57293
early_middle_late.low	ECD_01041	ymdA	uncharacterized protein	TRUE	TRUE	TRUE	0.0205001	0.0105815	0.00727821	0	-1.96505	-2.43966	-2.35477	-2.45589	-2.54861	-2.84938	-2.82713	-2.691
early_middle_late.low	ECD_01058	pyrC	dihydro-orotase	TRUE	TRUE	TRUE	0.0180476	0.0271252	0.0454328	0	-2.11321	-2.92804	-1.64212	-1.73165	-1.53282	-1.45148	-1.32013	-1.20014
early_middle_late.low	ECD_01066	flgN	export chaperone for FlgK and FlgL	TRUE	TRUE	TRUE	0.00584741	0.00278864	0.00597116	0	-1.58138	-4.02719	-3.74471	-3.57105	-3.55805	-3.37583	-2.97852	-2.43091
early_middle_late.low	ECD_01067	flgM	anti-sigma factor for FliA (sigma 28)	TRUE	TRUE	TRUE	0.0069388	0.00266682	0.00594818	0	-1.38676	-3.59408	-3.66065	-3.62682	-3.55338	-3.38107	-2.88466	-2.41833
early_middle_late.low	ECD_01068	flgA	assembly protein for flagellar basal-body periplasmic P ring	TRUE	TRUE	TRUE	0.00325436	0.000942104	0.00291338	0	-1.45371	-4.29675	-5.034	-4.94237	-4.56894	-4.2202	-3.82739	-3.01667
early_middle_late.low	ECD_01069	flgB	flagellar component of cell-proximal portion of basal-body rod	TRUE	TRUE	TRUE	0.00205532	0.000407179	0.00208343	0	-1.50185	-4.56486	-6.62831	-6.31705	-5.52041	-4.74167	-4.22981	-3.24219
early_middle_late.low	ECD_01070	flgC	flagellar component of cell-proximal portion of basal-body rod	TRUE	TRUE	TRUE	0.00180318	0.00033304	0.00170218	0	-1.61726	-4.73252	-6.8734	-6.54559	-5.74608	-4.98414	-4.45044	-3.52654
early_middle_late.low	ECD_01071	flgD	flagellar hook assembly protein	TRUE	TRUE	TRUE	0.00171781	0.000335225	0.00154859	0	-1.85175	-4.9255	-6.88152	-6.73737	-5.94025	-5.22095	-4.71131	-3.79664
early_middle_late.low	ECD_01072	flgE	flagellar hook protein	TRUE	TRUE	TRUE	0.00157064	0.000308542	0.00123938	0	-1.99945	-5.01204	-6.95326	-6.77952	-5.976	-5.32744	-4.86687	-4.02296
early_middle_late.low	ECD_01073	flgF	flagellar component of cell-proximal portion of basal-body rod	TRUE	TRUE	TRUE	0.00182382	0.000343856	0.00108545	0	-2.13506	-4.85699	-6.70532	-6.61476	-5.88335	-5.27344	-5.10983	-4.21021
early_middle_late.low	ECD_01074	flgG	flagellar component of cell-distal portion of basal-body rod	TRUE	TRUE	TRUE	0.00180406	0.000393626	0.00106509	0	-2.29448	-4.89098	-6.43002	-6.3425	-5.78042	-5.35756	-4.92547	-4.25383
early_middle_late.low	ECD_01075	flgH	flagellar protein of basal-body outer-membrane L ring	TRUE	TRUE	TRUE	0.00204441	0.000497831	0.00119993	0	-2.22923	-4.83324	-6.04683	-6.02081	-5.40189	-5.07652	-4.85057	-4.00325
early_middle_late.low	ECD_01076	flgI	putative flagellar basal body protein	TRUE	TRUE	TRUE	0.00223301	0.000571561	0.0014097	0	-2.19301	-4.68447	-5.91782	-5.8173	-5.25323	-4.90258	-4.72228	-3.94836
early_middle_late.low	ECD_01077	flgJ	flagellar rod assembly protein and murein hydrolase; flagellum-specific muramidase	TRUE	TRUE	TRUE	0.00289687	0.000746846	0.00185475	0	-2.13011	-4.43876	-5.39631	-5.46705	-5.00411	-4.57336	-4.3309	-3.61978
early_middle_late.low	ECD_01078	flgK	flagellar hook-filament junction protein 1	TRUE	TRUE	TRUE	0.00445378	0.00150893	0.00261093	0	-2.20816	-3.89789	-4.29557	-4.24254	-4.08847	-3.92367	-3.81321	-3.41602
early_middle_late.low	ECD_01079	flgL	flagellar hook-filament junction protein	TRUE	TRUE	TRUE	0.00633791	0.00249478	0.00318184	0	-2.02056	-3.47796	-3.7769	-3.74772	-3.56053	-3.59166	-3.51839	-3.19249
early_middle_late.low	ECD_01456	ydeN	putative Ser-type periplasmic non-aryl sulfatase	TRUE	TRUE	TRUE	0.0419585	0.0286191	0.0335047	0	-1.14917	-1.93518	-1.60562	-1.70307	-1.66947	-1.86281	-1.34175	-1.70532
early_middle_late.low	ECD_01849	flhE	proton seal during flagellar secretion	TRUE	TRUE	TRUE	0.00552126	0.00188694	0.00336486	0	-2.0699	-3.71656	-4.32006	-4.2197	-3.95517	-3.88359	-3.81154	-3.1225
early_middle_late.low	ECD_01850	flhA	putative flagellar export pore protein	TRUE	TRUE	TRUE	0.0040139	0.00123064	0.00219926	0	-2.05372	-4.15709	-4.66986	-4.7209	-4.45616	-4.12985	-4.12298	-3.4668
early_middle_late.low	ECD_01851	flhB	flagellin export apparatus, substrate specificity protein	TRUE	TRUE	TRUE	0.00330585	0.000852968	0.00214828	0	-1.65921	-4.31928	-5.19104	-5.24145	-4.76455	-4.41467	-4.21796	-3.4859
early_middle_late.low	ECD_01872	yecR	lipoprotein, function unknown	TRUE	TRUE	TRUE	0.00233038	0.000670984	0.00259786	0	-1.70691	-4.44768	-5.19396	-5.11812	-4.69154	-4.20029	-3.82934	-3.11981
early_middle_late.low	ECD_03309	livJ	branched-chain amino acid ABC transporter periplasmic binding protein	TRUE	TRUE	TRUE	0.0197979	0.0284858	0.0142093	0	-1.99328	-3.11831	-1.2565	-1.70003	-1.87437	-2.1453	-2.17554	-2.241
early_middle_late.low	ECD_03512	xanP	xanthine permease	TRUE	TRUE	TRUE	0.00755156	0.0254547	0.0178224	0	-3.82281	-4.1944	-1.73165	-1.70122	-1.65097	-2.06005	-2.26588	-1.60297
early_middle_late.low	ECD_03905	malF	maltose transporter subunit	TRUE	TRUE	TRUE	0.0183919	0.0113971	0.00764688	0	-1.62224	-2.46633	-2.08104	-2.06836	-2.03474	-2.33591	-2.25683	-2.61229
early_middle_late.low	ECD_03906	malE	maltose transporter subunit	TRUE	TRUE	TRUE	0.00252183	0.00130564	0.00147397	0	-2.9741	-4.81789	-4.89203	-4.41369	-4.48977	-4.68359	-4.20777	-4.3977
early_middle_late.low	ECD_03907	malK	maltose ABC transportor ATPase	TRUE	TRUE	TRUE	0.00406797	0.00188165	0.00170774	0	-3.00095	-3.98473	-4.24502	-4.22156	-4.28251	-4.47022	-4.18632	-4.38383
early_middle_late.low	ECD_03908	lamB	maltose outer membrane porin (maltoporin)	TRUE	TRUE	TRUE	0.0181048	0.00811943	0.00446558	0	-0.768177	-2.56093	-2.7457	-2.59157	-2.63719	-3.0209	-3.12921	-3.33208
early_middle_late.low	ECD_03936	ghxP	guanine/hypoxanthine permease, high affinity; guanine/hypoxanthine:H+ symporter	TRUE	TRUE	TRUE	0.0320876	0.0463097	0.0392827	0	-1.94063	-2.38676	-1.21419	-1.37479	-1.38087	-1.55244	-1.69149	-1.12213
early_middle_late.low	ECD_04108	treB	trehalose-specific PTS enzyme: IIB and IIC component	TRUE	TRUE	TRUE	0.0204541	0.0227576	0.025735	0	-2.17355	-2.54856	-2.0326	-1.86626	-1.45187	-1.62182	-1.52768	-1.98243
early_middle_late.low	ECD_04112	pyrI	aspartate carbamoyltransferase, regulatory subunit	TRUE	TRUE	TRUE	0.0379294	0.0293496	0.0460535	0	-1.34638	-2.32623	-1.66824	-1.73675	-1.50203	-1.51412	-1.29497	-1.41876
early_middle_late.low	ECD_04113	pyrB	aspartate carbamoyltransferase, catalytic subunit	TRUE	TRUE	TRUE	0.0185374	0.0171755	0.0192793	0	-2.14836	-2.76813	-1.82005	-2.09241	-1.90577	-1.91209	-1.77984	-1.91066
early_middle_late.low	ECD_04131	idnT	L-idonate and D-gluconate transporter	TRUE	TRUE	TRUE	0.0177687	0.0113653	0.0144133	0	-2.4561	-2.48901	-2.31254	-2.29489	-2.1947	-2.21724	-2.0652	-1.86976
early_middle_late.low	ECD_04132	idnO	5-keto-D-gluconate-5-reductase	TRUE	TRUE	TRUE	0.0139916	0.00777048	0.013999	0	-2.42933	-2.78404	-2.71583	-2.7321	-2.6528	-2.58015	-2.06621	-2.22599
early_middle_late.low	ECD_04133	idnD	L-idonate 5-dehydrogenase, NAD-binding	TRUE	TRUE	TRUE	0.0134872	0.00687131	0.0129236	0	-2.40904	-2.62725	-2.58176	-2.69636	-2.70693	-2.44274	-1.99331	-2.20306
early_middle.high	ECD_00405	ybaY	outer membrane lipoprotein	TRUE	TRUE	FALSE	0.0174967	0.0133729	0.346221	0	2.46383	2.37607	2.36738	2.33103	1.65805	0.708713	0.27748	0.237824
early_middle.high	ECD_00567	ybdH	putative oxidoreductase	TRUE	TRUE	FALSE	0.0206972	0.0223242	0.139065	0	2.34072	1.77218	2.85183	1.94254	0.935494	1.08854	0.827112	0.501533
early_middle.high	ECD_00568	ybdL	methionine aminotransferase, PLP-dependent	TRUE	TRUE	FALSE	0.0252232	0.0299346	0.130474	0	2.31953	1.63246	2.69072	1.78001	0.781124	1.13664	0.961525	0.423659
early_middle.high	ECD_01039	csgA	curlin subunit, amyloid curli fibers, cryptic	TRUE	TRUE	FALSE	0.0484518	0.045982	0.325812	0	1.3532	1.52801	1.62786	1.3936	0.865763	0.567817	0.354437	0.386423
early_middle.high	ECD_01056	bssS	biofilm regulator	TRUE	TRUE	FALSE	0.0047175	0.024173	0.818137	0	3.61535	4.46983	2.78389	1.91485	1.05107	0.119703	-0.135475	0.222658
early_middle.high	ECD_01233	yciG	KGG family protein	TRUE	TRUE	FALSE	0.0304366	0.0163307	0.429528	0	1.50499	1.87777	2.14116	2.19904	1.63575	0.673514	-0.182195	0.648639
early_middle.high	ECD_01260	osmB	osmotically and stress inducible lipoprotein	TRUE	TRUE	FALSE	0.0274025	0.0151034	0.0652591	0	2.06621	2.09824	2.11192	2.31206	2.08723	1.50386	0.918949	1.21918
early_middle.high	ECD_01784	sdaA	L-serine dehydratase 1	TRUE	TRUE	FALSE	0.0426222	0.0355673	0.0647482	0	1.88473	1.93395	1.36239	1.5833	1.57909	1.4918	1.17863	1.00126
early_middle.high	ECD_02522	yqaE	cyaR sRNA-regulated protein	TRUE	TRUE	FALSE	0.0481175	0.0273327	0.0680281	0	1.60034	1.59643	1.5673	1.7599	1.46457	1.20731	0.839155	1.13195
early_middle.high	ECD_02772	metK	S-adenosylmethionine synthetase	TRUE	TRUE	FALSE	0.0411048	0.0396887	0.0881498	0	2.15565	1.28497	2.20081	1.50813	0.890889	1.12377	0.942087	0.910323
early_middle.high	ECD_02919	glgS	motility and biofilm regulator	TRUE	TRUE	FALSE	0.0462017	0.0339981	0.110192	0	1.80476	1.58574	1.63367	1.56166	1.55904	1.35735	0.698773	0.961345
early_middle.high	ECD_03457	yibT	uncharacterized protein	TRUE	TRUE	FALSE	0.0494215	0.0345238	0.0574927	0	1.59968	1.48432	1.38897	1.56397	1.49436	1.30848	1.23445	1.03537
early_middle.high	ECD_03707	metR	methionine biosynthesis regulon transcriptional regulator	TRUE	TRUE	FALSE	0.020297	0.0197377	0.0591471	0	2.70118	1.79602	2.91384	2.07164	1.26879	1.7784	1.56129	0.591553
early_middle.high	ECD_03824	metJ	transcriptional repressor, S-adenosylmethionine-binding	TRUE	TRUE	FALSE	0.0309021	0.0375692	0.203929	0	2.18973	1.71014	2.41718	1.74963	0.844019	0.833951	0.694791	0.353203
early_middle.high	ECD_03825	metB	cystathionine gamma-synthase, PLP-dependent	TRUE	TRUE	FALSE	0.0138408	0.0136292	0.0513505	0	2.72418	2.19602	3.37511	2.43151	1.48176	1.92791	1.7155	0.765231
early_middle.high	ECD_03826	metL	Bifunctional aspartokinase/homoserine dehydrogenase 2	TRUE	TRUE	FALSE	0.0170222	0.0172388	0.0650862	0	2.58925	2.26054	2.8066	2.23679	1.4484	1.67906	1.32092	0.893086
early_middle.high	ECD_03885	metA	homoserine O-transsuccinylase	TRUE	TRUE	FALSE	0.0462969	0.0329621	0.0893138	0	1.75398	1.02987	2.34683	1.75245	0.948183	1.07675	1.1913	0.597299
early_middle.high	ECD_04251	osmY	salt-inducible putative ABC transporter periplasmic binding protein	TRUE	TRUE	FALSE	0.0185417	0.0262547	0.485255	0	2.67168	2.67136	2.12972	2.02225	1.34181	0.495079	0.212302	0.560022
early_middle.high	ECD_n04313	ECD_n04313	putative ncRNA	TRUE	TRUE	FALSE	0.0472136	0.0174186	0.235468	0	0.922864	1.77359	2.1478	2.29478	1.73421	0.922068	0.387152	0.664296
early_middle.low	ECD_00472	purK	N5-carboxyaminoimidazole ribonucleotide synthase	TRUE	TRUE	FALSE	0.0184362	0.0431217	0.0687111	0	-2.50117	-3.31873	-1.23342	-1.47487	-1.4885	-1.46373	-1.46791	-0.663488
early_middle.low	ECD_00949	pyrD	dihydro-orotate oxidase, FMN-linked	TRUE	TRUE	FALSE	0.0326029	0.048481	0.167068	0	-2.11396	-2.32252	-1.38255	-1.44649	-1.4025	-1.13226	-0.644778	-0.616752
early_middle.low	ECD_00992	cspG	cold shock protein homolog, cold-inducible	TRUE	TRUE	FALSE	0.0244568	0.0316733	0.0736853	0	-2.22256	-1.03493	-2.31832	-1.40419	-0.430782	-0.0297271	0.723362	1.89389
early_middle.low	ECD_01020	efeO	inactive ferrous ion transporter EfeUOB	TRUE	TRUE	FALSE	0.0355915	0.0420762	0.723862	0	-1.81802	-1.77644	-1.686	-1.47653	-1.02127	-0.606531	0.0844856	-0.208193
early_middle.low	ECD_01051	yceA	putative rhodanese-related sulfurtransferase	TRUE	TRUE	FALSE	0.048234	0.0461354	0.157903	0	-1.33691	-2.02474	-1.184	-1.35557	-1.34644	-1.09708	-0.613157	-0.717527
early_middle.low	ECD_02148	atoD	acetyl-CoA:acetoacetyl-CoA transferase, alpha subunit	TRUE	TRUE	FALSE	0.0218528	0.00711864	0.0862929	0	-0.674874	-2.11092	-2.77333	-2.70835	-2.43197	-2.34364	-1.50246	0.100195
early_middle.low	ECD_02149	atoA	acetyl-CoA:acetoacetyl-CoA transferase, beta subunit	TRUE	TRUE	FALSE	0.0405961	0.0124354	0.100546	0	-0.458977	-1.87131	-2.15677	-2.2465	-2.0935	-1.98802	-1.46119	0.0911714
early_middle.low	ECD_02248	fabB	3-oxoacyl-[acyl-carrier-protein] synthase I	TRUE	TRUE	FALSE	0.0416381	0.0217983	0.781365	0	-0.430621	-1.54286	-2.28954	-1.95834	-1.32394	-0.514953	-0.0183241	0.173103
early_middle.low	ECD_02368	purC	phosphoribosylaminoimidazole-succinocarboxamide synthetase	TRUE	TRUE	FALSE	0.0214451	0.0372048	0.0525494	0	-1.82176	-2.91834	-1.21802	-1.38485	-1.46959	-1.55375	-1.40047	-0.883868
early_middle.low	ECD_02391	purM	phosphoribosylaminoimidazole synthetase	TRUE	TRUE	FALSE	0.0177192	0.0371335	0.0525127	0	-2.09866	-3.32209	-1.23513	-1.46198	-1.50038	-1.5308	-1.42362	-0.925045
early_middle.low	ECD_02490	aroF	3-deoxy-D-arabino-heptulosonate-7-phosphate synthase, tyrosine-repressible	TRUE	TRUE	FALSE	0.0224287	0.016037	0.338295	0	-2.5587	-2.45405	-2.18812	-2.25047	-2.07357	-0.633551	0.315818	-0.88453
early_middle.low	ECD_02847	glcE	glycolate oxidase FAD binding subunit	TRUE	TRUE	FALSE	0.0462967	0.0244276	0.0964409	0	-1.53981	-1.44143	-1.92059	-1.69035	-1.65792	-1.66739	-0.879104	-0.745352
early_middle.low	ECD_02925	ygiM	SH3 domain protein	TRUE	TRUE	FALSE	0.0108354	0.01824	0.427153	0	-1.08013	-3.66978	-2.77181	-2.02059	-1.54394	-1.06317	-0.372799	0.226769
early_middle.low	ECD_03396	eptB	KDO phosphoethanolamine transferase, Ca(2+)-inducible	TRUE	TRUE	FALSE	0.0406969	0.0343889	0.172606	0	-0.973458	-1.68662	-1.90467	-1.6264	-0.989017	-0.257273	0.000612173	1.45917
early_middle.low	ECD_03789	rhaA	L-rhamnose isomerase	TRUE	TRUE	FALSE	0.0452845	0.0437118	0.068209	0	-1.53651	-1.58586	-1.69062	-1.3953	-1.03622	-1.0503	-0.979585	-1.09625
early_middle.low	ECD_03883	purH	IMP cyclohydrolase and phosphoribosylaminoimidazolecarboxamide formyltransferase	TRUE	TRUE	FALSE	0.0165008	0.0298516	0.0799938	0	-2.02923	-3.17225	-1.33649	-1.56802	-1.46601	-1.25362	-1.02407	-0.636722
early_middle.low	ECD_04107	treC	trehalose-6-P hydrolase	TRUE	TRUE	FALSE	0.0219661	0.0281132	0.058173	0	-2.19769	-2.31497	-1.99505	-1.77682	-1.22389	-1.00897	-1.10736	-1.36583
early_late.high	ECD_00865	artJ	arginine ABC transporter periplasmic binding protein	TRUE	FALSE	TRUE	0.0402326	0.163474	0.0372303	0	3.03181	1.65554	1.3849	0.702827	0.326762	1.10222	1.42932	1.36602
early_late.high	ECD_03569	ibpB	heat shock chaperone	TRUE	FALSE	TRUE	0.00225664	0.0621739	0.0430809	0	6.71542	5.79546	2.23405	1.13891	0.721278	0.718707	1.49212	1.2464
early_late.low	ECD_00076	leuA	2-isopropylmalate synthase	TRUE	FALSE	TRUE	0.0491042	0.612201	0.0225237	0	-2.26822	-2.65554	0.114357	0.307227	0.0508076	-1.03278	-1.7588	-2.13839
early_late.low	ECD_00552	ybdZ	stimulator of EntF adenylation activity, MbtH-like	TRUE	FALSE	TRUE	0.026524	0.151108	0.0302207	0	-1.44743	-1.70956	-1.95959	-0.544864	1.22133	1.98163	2.29371	1.24381
middle_late.high	ECD_00247	ykgJ	UPF0153 cysteine cluster protein	FALSE	TRUE	TRUE	0.111853	0.0460114	0.0133388	0	1.29273	0.785173	1.31747	1.19961	1.43544	1.76761	1.80849	2.27215
middle_late.high	ECD_00769	ybiJ	DUF1471 family putative periplasmic protein	FALSE	TRUE	TRUE	0.0593425	0.0292217	0.0102046	0	1.55454	1.5895	1.29189	1.70047	1.80557	1.36766	2.21901	2.75945
middle_late.high	ECD_01282	pspB	psp operon transcription co-activator	FALSE	TRUE	TRUE	0.154062	0.0348363	0.00754562	0	0.922305	0.607624	0.746792	1.32338	1.73273	2.36037	2.52607	2.20313
middle_late.high	ECD_01283	pspC	psp operon transcription co-activator	FALSE	TRUE	TRUE	0.156643	0.0401496	0.007998	0	1.0078	0.740296	0.844511	1.36944	1.78052	2.49451	2.69077	2.3681
middle_late.high	ECD_01284	pspD	peripheral inner membrane phage-shock protein	FALSE	TRUE	TRUE	0.146843	0.045267	0.0097884	0	1.05538	0.936923	0.910755	1.35428	1.82268	2.59411	2.49896	2.351
middle_late.high	ECD_01367	azoR	NADH-azoreductase, FMN-dependent	FALSE	TRUE	TRUE	0.105196	0.0295185	0.00991877	0	0.867849	1.19189	1.15419	1.53433	1.83487	1.40615	2.06433	2.68039
middle_late.high	ECD_01394	yncJ	uncharacterized protein	FALSE	TRUE	TRUE	0.231372	0.0461341	0.00974767	0	0.954767	0.423594	0.943515	1.3714	1.83875	2.95859	3.08875	2.01273
middle_late.high	ECD_01712	spy	periplasmic ATP-independent protein refolding chaperone, stress-induced	FALSE	TRUE	TRUE	0.056274	0.00916648	0.00479706	0	1.3008	1.452	1.72933	2.51468	3.16105	3.78208	3.48951	2.46686
middle_late.high	ECD_01800	htpX	putative endopeptidase	FALSE	TRUE	TRUE	0.0662377	0.044519	0.0315565	0	1.94655	1.60051	1.18621	1.48292	1.73681	2.27056	2.08075	1.13731
middle_late.high	ECD_02137	mqo	malate dehydrogenase, FAD/NAD(P)-binding domain	FALSE	TRUE	TRUE	0.270147	0.0378344	0.0130711	0	0.25571	0.624432	1.12492	1.41355	1.73408	1.99775	2.20924	2.083
middle_late.high	ECD_02652	ECD_02652	conserved hypothetical protein	FALSE	TRUE	TRUE	0.0755916	0.0378804	0.0207411	0	0.123482	1.57328	1.88412	1.64455	1.27787	1.55015	2.03112	1.91329
middle_late.high	ECD_02653	fucI	L-fucose isomerase	FALSE	TRUE	TRUE	0.0607594	0.0256606	0.0213772	0	-0.1281	1.55683	1.98543	1.80985	1.47233	1.53486	1.90233	1.78879
middle_late.high	ECD_02654	fucK	L-fuculokinase	FALSE	TRUE	TRUE	0.106243	0.0367573	0.0330287	0	-0.485859	1.08839	1.51617	1.53593	1.33943	1.28683	1.60446	1.30877
middle_late.high	ECD_02826	ECD_02826	hypothetical protein	FALSE	TRUE	TRUE	0.349273	0.0471913	0.00147336	0	0.0194761	0.0132729	0.523494	0.625496	1.41242	2.63993	4.00112	4.44401
middle_late.high	ECD_02975	yhaK	redox-sensitive bicupin	FALSE	TRUE	TRUE	0.134433	0.0428599	0.0322554	0	0.569022	1.2326	0.903904	1.44063	1.74703	1.02399	1.121	2.08549
middle_late.high	ECD_03098	yhcN	cadmium and peroxide resistance protein, stress-induced	FALSE	TRUE	TRUE	0.0539912	0.0335441	0.0461747	0	1.76838	1.70829	1.40105	1.64865	1.60827	1.55658	1.64164	0.789799
middle_late.high	ECD_03799	cpxP	inhibitor of the cpx response; periplasmic adaptor protein	FALSE	TRUE	TRUE	0.232692	0.0305594	0.0123808	0	1.05323	0.381573	1.08389	1.63046	1.86505	2.42391	2.76706	1.74176
middle_late.high	ECD_03922	pspG	phage shock protein G	FALSE	TRUE	TRUE	0.189472	0.0352838	0.0106404	0	0.621674	0.710655	0.824796	1.42198	2.01496	2.51876	2.5346	2.20406
middle_late.high	ECD_n04296	chiX	sRNA antisense regulator of OM chitoporin ChiP(YbfM), Hfq-dependent	FALSE	TRUE	TRUE	0.108968	0.0494767	0.0448794	0	0.131938	0.754721	0.575029	0.588572	0.715252	0.914109	0.729488	0.862552
middle_late.low	ECD_00289	prpE	propionate--CoA ligase	FALSE	TRUE	TRUE	0.0613263	0.0179147	0.0125124	0	-0.444581	-1.38416	-1.85825	-2.05222	-1.9298	-1.95798	-2.18637	-2.15076
middle_late.low	ECD_00293	cynT	carbonic anhydrase	FALSE	TRUE	TRUE	0.059865	0.028817	0.019861	0	-1.17179	-1.47438	-1.72426	-1.6322	-1.50589	-1.55037	-1.60856	-2.25256
middle_late.low	ECD_00294	cynS	cyanate aminohydrolase	FALSE	TRUE	TRUE	0.0611356	0.039341	0.0251307	0	-1.03326	-1.46218	-1.44357	-1.41333	-1.19543	-1.23544	-1.54509	-1.95706
middle_late.low	ECD_00938	ssuC	aliphatic sulfonate ABC transporter permease	FALSE	TRUE	TRUE	0.0713833	0.0441427	0.0427368	0	-0.957544	-1.34348	-1.50463	-1.5099	-1.16934	-0.650888	-1.02144	-1.95359
middle_late.low	ECD_00939	ssuD	alkanesulfonate monooxygenase, FMNH(2)-dependent	FALSE	TRUE	TRUE	0.0524255	0.0315988	0.0362124	0	-1.17377	-1.5506	-1.77008	-1.79087	-1.39672	-0.666055	-1.05913	-2.04947
middle_late.low	ECD_03422	bax	putative glucosaminidase	FALSE	TRUE	TRUE	0.0585284	0.049113	0.0364201	0	-1.26827	-1.65337	-1.50504	-1.40327	-1.3166	-1.31238	-1.3716	-1.65881
middle_late.low	ECD_04134	idnK	D-gluconate kinase, thermosensitive	FALSE	TRUE	TRUE	0.053151	0.0332657	0.0378447	0	-1.45355	-1.62614	-1.48265	-1.65535	-1.65442	-1.56585	-1.41784	-1.58124
early.high	ECD_00014	dnaK	chaperone Hsp70, with co-chaperone DnaJ	TRUE	FALSE	FALSE	0.0194101	0.264731	0.502602	0	2.77908	2.64451	1.52772	0.538388	-0.109791	-0.380905	-0.31167	-0.301009
early.high	ECD_00015	dnaJ	chaperone Hsp40, DnaK co-chaperone	TRUE	FALSE	FALSE	0.0294395	0.211332	0.89864	0	2.2078	2.30396	1.36512	0.618334	0.147494	-0.109287	-0.0763272	0.133693
early.high	ECD_00424	htpG	protein refolding molecular co-chaperone Hsp90, Hsp70-dependent; heat-shock protein; ATPase	TRUE	FALSE	FALSE	0.043954	0.329687	0.0699363	0	2.47167	2.27287	0.90057	-0.121988	-0.625749	-0.988391	-0.955719	-0.928677
early.high	ECD_00600	ybeD	UPF0250 family protein	TRUE	FALSE	FALSE	0.0144454	0.184678	0.712418	0	3.39637	3.31345	1.43539	0.775099	0.235378	-0.121785	-0.201406	-0.271372
early.high	ECD_00970	hspQ	heat shock protein involved in degradation of mutant DnaA; hemimethylated oriC DNA-binding protein	TRUE	FALSE	FALSE	0.0382562	0.171438	0.539244	0	2.17188	2.22117	1.14378	0.816682	0.515537	0.0640541	-0.272241	-0.176673
early.high	ECD_01298	ycjX	DUF463 family protein, puatative P-loop NTPase	TRUE	FALSE	FALSE	0.0243973	0.470596	0.233318	0	2.69742	2.66107	1.14754	0.311544	-0.0773274	-0.455217	-0.633505	-0.426638
early.high	ECD_01299	ycjF	UPF0283 family inner membrane protein	TRUE	FALSE	FALSE	0.0258189	0.452882	0.786544	0	2.39161	2.56234	0.972567	0.222257	-0.0941829	-0.273673	-0.301333	0.0221124
early.high	ECD_02482	clpB	protein disaggregation chaperone	TRUE	FALSE	FALSE	0.0163036	0.158505	0.534997	0	2.76377	2.99594	1.75565	0.819558	0.307254	-0.141165	-0.210251	-0.242994
early.high	ECD_02502	grpE	heat shock protein	TRUE	FALSE	FALSE	0.0323552	0.319383	0.858498	0	2.27575	2.10079	0.903498	0.289188	0.0640926	-0.0175841	0.108256	-0.0285022
early.high	ECD_02559	norR	anaerobic nitric oxide reductase DNA-binding transcriptional activator	TRUE	FALSE	FALSE	0.0484211	0.117482	0.476098	0	2.02208	1.63672	1.33583	0.879129	0.661444	0.587854	0.261815	0.257767
early.high	ECD_03453	yibI	DUF3302 family inner membrane protein	TRUE	FALSE	FALSE	0.0464859	0.0530835	0.265942	0	1.73552	1.49347	1.52041	1.24992	0.775	0.329145	0.0944372	0.449188
early.high	ECD_03570	ibpA	heat shock chaperone	TRUE	FALSE	FALSE	0.0056512	0.105615	0.108671	0	6.07689	4.11669	1.78816	0.924128	0.535144	0.528425	1.05617	0.774142
early.high	ECD_03816	hslU	molecular chaperone and ATPase component of HslUV protease	TRUE	FALSE	FALSE	0.0286912	0.347878	0.610227	0	2.31723	2.48404	1.23718	0.460749	-0.0211607	-0.337396	-0.281008	-0.281305
early.high	ECD_03817	hslV	peptidase component of the HslUV protease	TRUE	FALSE	FALSE	0.0212985	0.354624	0.241398	0	2.81925	2.73422	1.28038	0.436412	-0.0776684	-0.418192	-0.553533	-0.478213
early.high	ECD_03827	metF	5,10-methylenetetrahydrofolate reductase	TRUE	FALSE	FALSE	0.047878	0.0506864	0.0657754	0	1.74903	1.05535	2.33431	1.49156	0.485875	1.02718	1.43234	0.707029
early.high	ECD_03845	argH	argininosuccinate lyase	TRUE	FALSE	FALSE	0.0387374	0.108194	0.0603126	0	2.73214	1.9723	1.06412	0.88922	0.86882	1.17854	1.15369	1.14277
early.high	ECD_04012	groS	Cpn10 chaperonin GroES, small subunit of GroESL	TRUE	FALSE	FALSE	0.0401556	0.331715	0.30472	0	2.19971	1.60683	1.14793	-0.119166	-0.863936	-0.862803	-0.60287	-0.469272
early.high	ECD_04013	groL	Cpn60 chaperonin GroEL, large subunit of GroESL	TRUE	FALSE	FALSE	0.0489002	0.428066	0.664224	0	1.87163	1.70452	1.10417	0.194886	-0.321858	-0.503907	-0.276583	-0.194089
early.high	ECD_04120	argI	ornithine carbamoyltransferase 1	TRUE	FALSE	FALSE	0.032424	0.531296	0.15375	0	4.33114	1.97511	0.704497	0.135686	0.0649797	0.573381	0.906527	0.714564
early.high	ECD_n04350	sokX	sok-related sRNA, function unknown	TRUE	FALSE	FALSE	0.0425981	0.0517236	0.292226	0	0.750574	0.668038	0.715027	0.320902	0.129133	-0.239144	-0.743293	0.0388061
early.low	ECD_00473	purE	N5-carboxyaminoimidazole ribonucleotide mutase	TRUE	FALSE	FALSE	0.028817	0.0556717	0.0764412	0	-2.12378	-2.76283	-0.972169	-1.24496	-1.11798	-1.12829	-1.22361	-0.621946
early.low	ECD_00621	gltK	glutamate/aspartate ABC transporter permease	TRUE	FALSE	FALSE	0.0470635	0.0656475	0.18159	0	-1.89417	-1.3692	-1.54129	-1.04221	-0.777529	-0.738221	-0.434984	-0.693067
early.low	ECD_01021	efeB	deferrrochelatase, periplasmic	TRUE	FALSE	FALSE	0.0354615	0.0515542	0.800777	0	-1.98359	-1.79536	-1.60398	-1.35103	-0.855817	-0.480797	0.160185	-0.074347
early.low	ECD_01129	purB	adenylosuccinate lyase	TRUE	FALSE	FALSE	0.0449892	0.0596608	0.131777	0	-1.58787	-2.18794	-1.35921	-1.33421	-1.22633	-1.06968	-0.764507	-0.838846
early.low	ECD_01776	yeaY	Slp family lipoprotein, RpoE-regulated	TRUE	FALSE	FALSE	0.04906	0.098697	0.405731	0	-0.0714796	-2.01881	-1.90774	-1.07714	-0.474168	-0.249673	-0.0184564	0.610592
early.low	ECD_01790	yobD	UPF0266 family inner membrane protein	TRUE	FALSE	FALSE	0.0430371	0.0632373	0.326468	0	-1.89549	-1.73417	-1.44345	-1.16399	-0.96791	-0.951544	-0.819613	0.0573226
early.low	ECD_01820	purT	phosphoribosylglycinamide formyltransferase 2	TRUE	FALSE	FALSE	0.0210832	0.0515902	0.0602116	0	-1.88516	-3.35472	-1.29255	-1.45845	-1.42251	-1.59747	-1.51809	-1.06722
early.low	ECD_02017	gatD	galactitol-1-phosphate dehydrogenase, Zn-dependent and NAD(P)-binding	TRUE	FALSE	FALSE	0.0268139	0.0564404	0.0780313	0	-2.69643	-2.28932	-1.36162	-1.24839	-1.05173	-1.06204	-0.961736	-1.11969
early.low	ECD_02018	gatC	galactitol-specific enzyme IIC component of PTS	TRUE	FALSE	FALSE	0.0397412	0.0740844	0.0621702	0	-2.1848	-1.93872	-1.20113	-1.07651	-0.923106	-1.06335	-1.11871	-1.14285
early.low	ECD_02019	gatB	galactitol-specific enzyme IIB component of PTS	TRUE	FALSE	FALSE	0.0348788	0.0519672	0.0591921	0	-2.71561	-1.75789	-1.26429	-1.18301	-1.02009	-1.0951	-1.12551	-1.03834
early.low	ECD_02077	mglC	methyl-galactoside transporter subunit	TRUE	FALSE	FALSE	0.0426975	0.0782545	0.403926	0	-2.81777	-1.75097	-1.30101	-1.04211	-0.71867	-0.596552	-0.235654	-0.363721
early.low	ECD_02449	purL	phosphoribosylformyl-glycineamide synthetase	TRUE	FALSE	FALSE	0.0478999	0.144228	0.166919	0	-1.60856	-2.32713	-0.859857	-0.874364	-0.722746	-0.834041	-1.03522	-0.532376
early.low	ECD_02466	rseA	anti-sigma factor	TRUE	FALSE	FALSE	0.0426061	0.081944	0.675104	0	-0.207339	-2.17836	-1.76835	-1.12232	-0.70518	-0.594499	-0.324005	0.0670823
early.low	ECD_02467	rpoE	RNA polymerase sigma E factor	TRUE	FALSE	FALSE	0.0365039	0.057586	0.22525	0	-0.270741	-2.19547	-1.86846	-1.22354	-0.922804	-0.962015	-0.872573	-0.259376
early.low	ECD_03652	ilvC	ketol-acid reductoisomerase, NAD(P)-binding	TRUE	FALSE	FALSE	0.0254882	0.0675295	0.38636	0	-2.21425	-2.69962	-1.06995	-0.965918	-1.11464	-0.640058	0.0375638	-0.548706
early.low	ECD_03794	sodA	superoxide dismutase, Mn	TRUE	FALSE	FALSE	0.043556	0.0820623	0.356058	0	-1.13815	-1.76717	-1.74011	-1.06862	-0.431343	-0.205135	-0.156222	-0.5418
early.low	ECD_03882	purD	phosphoribosylglycinamide synthetase phosphoribosylamine-glycine ligase	TRUE	FALSE	FALSE	0.0438098	0.121838	0.231972	0	-1.38275	-2.39301	-0.866248	-0.935205	-0.692405	-0.657009	-0.774195	-0.279163
early.low	ECD_n04349	micA	sRNA antisense regulator of ompA, lamB, ompX, and phoP; Hfq-dependent	TRUE	FALSE	FALSE	0.033214	0.0594254	0.861029	0	0.377865	-2.16685	-2.51733	-1.34224	-0.53693	-0.155524	0.0619433	0.113845
middle.high	ECD_00198	metN	DL-methionine transporter subunit	FALSE	TRUE	FALSE	0.092493	0.0490987	0.0801761	0	1.51191	0.664891	2.13788	1.51356	0.901897	1.25513	1.17685	1.09482
middle.high	ECD_00773	mcbA	colanic acid mucoidy stimulation protein	FALSE	TRUE	FALSE	0.152461	0.0424408	0.145001	0	0.876631	0.976931	1.04266	1.54593	1.54123	0.906331	0.633698	0.829463
middle.high	ECD_00803	bssR	repressor of biofilm formation by indole transport regulation	FALSE	TRUE	FALSE	0.113294	0.0320033	0.336785	0	0.918122	0.936729	1.32933	1.72747	1.67775	0.981767	-0.221269	0.723403
middle.high	ECD_00882	ybjX	DUF535 family protein	FALSE	TRUE	FALSE	0.0971411	0.0446375	0.156551	0	1.18157	0.809758	1.51849	1.46844	1.181	0.998854	0.620802	0.64803
middle.high	ECD_00961	ompA	outer membrane protein A (3a;II*;G;d)	FALSE	TRUE	FALSE	0.0513006	0.0220587	0.182713	0	0.693008	1.47301	2.08757	2.03192	1.45499	1.08847	0.469414	0.747475
middle.high	ECD_01647	ldtE	murein L,D-transpeptidase	FALSE	TRUE	FALSE	0.0630235	0.049691	0.434998	0	1.33	1.58417	1.42388	1.50984	1.08679	0.18529	-0.388088	-0.109018
middle.high	ECD_02167	glpA	anaerobic sn-glycerol-3-phosphate dehydrogenase, large FAD/NAD(P)-binding subunit	FALSE	TRUE	FALSE	0.453884	0.0486691	0.282016	0	-0.219846	0.426862	0.532153	1.13538	1.5605	1.09201	0.0974182	-0.698362
middle.high	ECD_02515	csiD	carbon starvation protein	FALSE	TRUE	FALSE	0.0761186	0.0398542	0.142803	0	0.74785	1.42034	1.59787	1.61052	1.35722	0.667923	0.7605	0.757185
middle.high	ECD_03879	zraP	Zn-dependent periplasmic chaperone	FALSE	TRUE	FALSE	0.16879	0.0132286	0.0925727	0	1.37462	0.887771	0.928249	3.20865	1.51968	1.17504	1.24959	0.629652
middle.high	ECD_04019	ecnB	entericidin B membrane lipoprotein	FALSE	TRUE	FALSE	0.0536492	0.0377139	0.51992	0	1.0199	1.53781	1.78602	1.77277	0.989635	0.00630347	-0.520052	0.414555
middle.high	ECD_04319	yneM	inner membrane-associated protein	FALSE	TRUE	FALSE	0.0523508	0.0439203	0.1472	0	1.47856	1.64386	1.55598	1.6156	1.02485	0.70266	0.946751	0.531737
middle.high	ECD_n04361	ECD_n04361	putative ncRNA	FALSE	TRUE	FALSE	0.0800971	0.0460921	0.369909	0	0.897805	1.22213	1.24732	1.45484	1.10941	0.419257	0.174279	0.467216
middle.low	ECD_00036	carA	carbamoyl phosphate synthetase small subunit, glutamine amidotransferase	FALSE	TRUE	FALSE	0.238006	0.0468615	0.217404	0	0.335808	-0.691197	-0.895639	-1.41659	-1.406	-0.84466	-0.681935	-0.397676
middle.low	ECD_00335	aroL	shikimate kinase II	FALSE	TRUE	FALSE	0.0515281	0.0384021	0.219593	0	-1.48463	-1.65803	-1.42744	-1.5067	-1.41472	-0.864166	-0.319792	-0.625767
middle.low	ECD_02390	upp	uracil phosphoribosyltransferase	FALSE	TRUE	FALSE	0.0605595	0.039643	0.0761045	0	-0.779156	-1.74704	-1.31482	-1.56014	-1.45483	-1.14737	-0.833191	-1.31696
middle.low	ECD_02731	yqfA	hemolysin III family HylIII inner membrane protein	FALSE	TRUE	FALSE	0.0847541	0.0460817	0.275849	0	-0.235274	-0.939816	-2.08334	-1.50095	-0.695378	-0.253113	0.218276	0.87395
middle.low	ECD_02848	glcD	glycolate oxidase subunit, FAD-linked	FALSE	TRUE	FALSE	0.0521163	0.0213019	0.113798	0	-1.14173	-1.31042	-1.93777	-1.77079	-1.88336	-1.98733	-0.867541	-0.619309
middle.low	ECD_03708	metE	5-methyltetrahydropteroyltriglutamate- homocysteine S-methyltransferase	FALSE	TRUE	FALSE	0.0643614	0.0128897	0.175229	0	-0.718721	-1.32196	-1.7798	-2.17475	-2.51732	-1.25543	-0.414477	-0.738232
middle.low	ECD_04079	fklB	FKBP-type peptidyl-prolyl cis-trans isomerase (rotamase)	FALSE	TRUE	FALSE	0.0565442	0.0436556	0.145189	0	-1.25159	-1.60282	-1.60993	-1.5101	-1.36612	-1.04585	-0.506982	-1.00113
middle.low	ECD_04157	fecA	TonB-dependent outer membrane ferric citrate transporter and signal transducer; ferric citrate extracelluar receptor; FecR-interacting protein	FALSE	TRUE	FALSE	0.0688114	0.0411016	0.210057	0	-0.783601	-1.20279	-1.95923	-1.83884	-0.854981	0.280423	0.956421	0.243639
late.high	ECD_00149	fhuA	ferrichrome outer membrane transporter	FALSE	FALSE	TRUE	0.270556	0.25586	0.0208709	0	-0.230249	-0.56793	-0.765367	0.170011	1.00653	1.56008	1.9101	1.6099
late.high	ECD_00411	hha	modulator of gene expression, with H-NS	FALSE	FALSE	TRUE	0.110875	0.0701209	0.0264509	0	1.16091	0.700168	1.2714	1.21003	0.811679	1.08369	1.51723	1.81683
late.high	ECD_00412	tomB	Hha toxicity attenuator; conjugation-related protein	FALSE	FALSE	TRUE	0.202527	0.104305	0.0363591	0	1.1812	0.555178	0.972878	1.06241	0.815794	0.972521	1.51778	1.51494
late.high	ECD_00549	entD	phosphopantetheinyltransferase component of enterobactin synthase multienzyme complex	FALSE	FALSE	TRUE	0.0528027	0.230567	0.0174426	0	-1.37511	-1.65706	-1.48115	-0.464749	1.02024	1.80229	2.41314	1.6647
late.high	ECD_00550	fepA	ferrienterobactin outer membrane transporter	FALSE	FALSE	TRUE	0.0825042	0.198614	0.0118805	0	-0.926418	-1.20655	-1.49852	-0.183221	1.20474	1.95758	2.35774	2.17062
late.high	ECD_00551	fes	enterobactin/ferrienterobactin esterase	FALSE	FALSE	TRUE	0.14344	0.186663	0.0166448	0	-0.549582	-0.962584	-0.925339	0.0990731	1.30534	1.94912	2.31779	1.25633
late.high	ECD_00553	entF	enterobactin synthase multienzyme complex component, ATP-dependent	FALSE	FALSE	TRUE	0.10201	0.232266	0.0490188	0	-0.848262	-1.1284	-1.20433	-0.759578	0.739768	1.5304	1.70885	0.770275
late.high	ECD_00560	entC	isochorismate synthase 1	FALSE	FALSE	TRUE	0.113594	0.299054	0.0309689	0	-0.731713	-1.00699	-1.23184	-0.454883	0.580307	1.25878	2.06632	1.17795
late.high	ECD_00561	entE	2,3-dihydroxybenzoate-AMP ligase component of enterobactin synthase multienzyme complex	FALSE	FALSE	TRUE	0.113897	0.258073	0.0268664	0	-0.817014	-1.10278	-1.24758	-0.78306	0.447709	1.38109	2.15441	1.19236
late.high	ECD_00562	entB	isochorismatase	FALSE	FALSE	TRUE	0.143445	0.302293	0.040465	0	-0.560498	-0.881877	-0.952936	-0.732147	0.352892	1.24821	1.81393	0.820301
late.high	ECD_00638	chiP	chitoporin, uptake of chitosugars	FALSE	FALSE	TRUE	0.920952	0.709548	0.00607899	0	0.135145	-0.0550521	0.0575757	-0.0710322	-0.230903	-0.170716	0.0608804	6.50678
late.high	ECD_00639	chiQ	chitosugar-induced verified lipoprotein	FALSE	FALSE	TRUE	0.47267	0.236937	0.00758126	0	0.498798	0.306109	0.351212	0.314987	0.508273	-0.0446892	-0.0608894	5.97637
late.high	ECD_01098	fhuE	ferric-rhodotorulic acid outer membrane transporter	FALSE	FALSE	TRUE	0.179823	0.388847	0.0395012	0	-0.423555	-0.717607	-0.687768	-0.0611267	0.806369	1.283	1.74925	1.11617
late.high	ECD_01164	dadA	D-amino acid dehydrogenase	FALSE	FALSE	TRUE	0.0528299	0.125564	0.0226646	0	1.98348	2.18938	0.495806	0.827234	1.02398	1.35907	1.61165	2.02415
late.high	ECD_01165	dadX	alanine racemase, catabolic, PLP-binding	FALSE	FALSE	TRUE	0.0676897	0.183003	0.0265309	0	1.41521	2.04665	0.203821	0.578215	0.878862	1.32218	1.40657	1.89283
late.high	ECD_01281	pspA	regulatory protein for phage-shock-protein operon	FALSE	FALSE	TRUE	0.368568	0.065755	0.0127416	0	0.750946	0.516278	0.702047	1.28178	1.65226	2.23191	2.51375	2.06072
late.high	ECD_01285	pspE	thiosulfate:cyanide sulfurtransferase (rhodanese)	FALSE	FALSE	TRUE	0.470721	0.112776	0.0190797	0	0.495417	0.383429	0.403821	0.9051	1.38715	2.02311	2.00167	1.83376
late.high	ECD_01452	pqqL	putative periplasmic M16 family zinc metalloendopeptidase	FALSE	FALSE	TRUE	0.261394	0.677159	0.0306194	0	-0.669122	-0.77184	-0.231721	-0.0481097	0.457787	0.878715	1.5302	2.04843
late.high	ECD_01453	yddB	putative TonB-dependent outer membrane receptor	FALSE	FALSE	TRUE	0.413741	0.384067	0.0154598	0	-0.598544	-0.58738	-0.0128105	0.159175	0.76525	1.42291	1.99093	2.19811
late.high	ECD_01494	dgcZ	diguanylate cyclase, zinc-sensing	FALSE	FALSE	TRUE	0.889213	0.158097	0.0386014	0	0.24794	-0.119928	0.2712	0.816925	1.07324	1.6471	2.04259	0.896434
late.high	ECD_01566	asr	acid shock-inducible periplasmic protein	FALSE	FALSE	TRUE	0.323328	0.400137	0.0116609	0	-0.147115	-0.617548	-0.73538	-0.322472	0.656895	2.17433	2.75819	1.79857
late.high	ECD_01757	yoaI	uncharacterized protein	FALSE	FALSE	TRUE	0.202677	0.103092	0.0382386	0	0.747853	0.813075	0.833778	0.805646	1.08209	1.41633	1.75779	1.18422
late.high	ECD_01795	yebO	putative inner membrane protein	FALSE	FALSE	TRUE	0.165603	0.0569244	0.0220777	0	0.464977	0.685965	0.83279	1.16842	1.07274	1.33721	1.46559	1.83725
late.high	ECD_01817	yebE	DUF533 family inner membrane protein	FALSE	FALSE	TRUE	0.721885	0.13544	0.0244609	0	0.705377	-0.00268788	0.31224	0.759546	1.28594	2.2782	2.25721	1.13825
late.high	ECD_01920	hisL	his operon leader peptide	FALSE	FALSE	TRUE	0.0572148	0.0714211	0.038083	0	1.89093	1.71262	1.27497	1.32188	0.94754	1.11511	1.20714	1.7587
late.high	ECD_02308	yfeR	transcriptional regulator of yefH	FALSE	FALSE	TRUE	0.386283	0.0705234	0.0256815	0	0.373245	0.297651	0.647494	1.05172	1.38539	1.56967	1.62375	1.63772
late.high	ECD_02396	yfgG	uncharacterized protein	FALSE	FALSE	TRUE	0.844684	0.255935	0.0463925	0	0.326506	-0.0797711	0.293869	0.520012	0.665249	0.985964	1.14816	1.58714
late.high	ECD_02812	ECD_02812	conserved hypothetical protein	FALSE	FALSE	TRUE	0.273752	0.212367	0.0373703	0	1.00225	0.69642	0.695257	0.732171	0.814169	1.15827	1.53812	1.7011
late.high	ECD_02813	ECD_02813	hypothetical protein	FALSE	FALSE	TRUE	0.583065	0.335821	0.0081676	0	0.472772	0.00392441	0.266307	0.068574	0.575241	1.32784	2.56176	2.52832
late.high	ECD_02814	ECD_02814	conserved hypothetical protein	FALSE	FALSE	TRUE	0.415186	0.507624	0.022604	0	0.25131	-0.685144	-0.0370573	-0.384499	-0.172494	0.813427	2.07547	2.16457
late.high	ECD_02815	ECD_02815	Capsule polysaccharide export inner-membrane protein kpsE	FALSE	FALSE	TRUE	0.783153	0.935536	0.0153236	0	0.0082316	-0.37661	0.0818677	-0.0730162	0.21838	1.07708	2.08234	2.22158
late.high	ECD_02816	ECD_02816	KpsD protein	FALSE	FALSE	TRUE	0.589786	0.662904	0.0132464	0	-0.454405	-0.126281	-0.0498188	0.104971	0.6459	1.54722	2.35787	2.1972
late.high	ECD_02817	ECD_02817	KpsU protein	FALSE	FALSE	TRUE	0.9672	0.413534	0.0165488	0	-0.323951	-0.087065	-0.0125317	0.208662	0.681463	1.36137	2.16077	1.9516
late.high	ECD_02818	ECD_02818	Capsule polysaccharide export protein KpsC	FALSE	FALSE	TRUE	0.517064	0.57892	0.0150911	0	-0.678636	-0.29962	-0.0919208	0.0993095	0.648745	1.44809	2.33893	2.04102
late.high	ECD_02819	ECD_02819	KpsS protein	FALSE	FALSE	TRUE	0.191905	0.513499	0.00639791	0	-0.459287	-0.185674	-0.00106278	0.0168535	0.598397	1.71939	3.07678	2.63669
late.high	ECD_02825	ECD_02825	Pyrophosphorylase	FALSE	FALSE	TRUE	0.3051	0.0973229	0.00287658	0	0.584612	0.60207	0.619972	0.843631	1.52508	2.60408	3.68407	3.7094
late.high	ECD_02827	ECD_02827	Polysialic acid transport ATP-binding KpsT	FALSE	FALSE	TRUE	0.367431	0.083915	0.00283457	0	0.574069	0.279571	0.677476	0.828709	1.54335	2.65912	3.66911	3.86563
late.high	ECD_02828	ECD_02828	Polysialic acid transport protein kpsM	FALSE	FALSE	TRUE	0.763544	0.17507	0.00322771	0	0.0368142	-0.149806	0.535035	0.595825	1.22754	2.38363	3.66532	3.56068
late.high	ECD_02842	sslE	putative secreted and surface-associated lipoprotein mucinase	FALSE	FALSE	TRUE	0.907916	0.591779	0.0337503	0	0.130954	0.0884708	0.192546	0.202001	0.334257	0.630509	1.31073	2.20608
late.high	ECD_02964	yqjA	general envelope maintenance protein; DedA family inner membrane protein; putative multidrug efflux transporter	FALSE	FALSE	TRUE	0.746579	0.189432	0.0401976	0	0.543563	-0.0897659	0.321544	0.650198	0.933959	1.60128	1.61859	1.1337
late.high	ECD_03188	bfd	bacterioferritin-associated ferredoxin	FALSE	FALSE	TRUE	0.945996	0.349608	0.0463931	0	0.40623	0.118064	0.00148272	0.408205	0.533282	0.680033	1.19306	1.94137
late.high	ECD_03949	gltP	glutamate/aspartate:proton symporter	FALSE	FALSE	TRUE	0.166575	0.111234	0.0261991	0	0.944525	0.75265	0.849717	0.794523	0.916558	1.26554	1.58604	1.72656
late.high	ECD_04158	fecR	anti-sigma transmembrane signal transducer for ferric citrate transport; periplasmic FecA-bound ferric citrate sensor and cytoplasmic FecI ECF sigma factor activator	FALSE	FALSE	TRUE	0.213441	0.289711	0.0351454	0	-0.758076	-0.795246	-0.727239	0.0655018	1.07553	1.41681	1.43513	1.40143
late.high	ECD_04159	fecI	RNA polymerase sigma-19 factor, fec operon-specific; ECF sigma factor	FALSE	FALSE	TRUE	0.141984	0.333948	0.0393681	0	-0.495683	-0.93311	-0.661121	0.187923	0.981306	1.20469	1.55781	1.54595
late.high	ECD_04245	yjjZ	uncharacterized protein	FALSE	FALSE	TRUE	0.576294	0.324407	0.0224019	0	-0.101075	0.0238278	0.0481431	0.462237	1.13976	1.37237	1.97738	1.72178
late.high	ECD_n04353	gcvB	sRNA antisense regulator represses oppA, dppA, gltI and livJ expression, Hfq-dependent	FALSE	FALSE	TRUE	0.0712701	0.107633	0.00850517	0	1.1983	1.62373	0.369342	0.581879	0.937652	1.2272	2.03576	3.1283
late.high	ECD_n04372	ryhB	sRNA antisense regulator mediating positive Fur regulon response, Hfq-dependent; global iron regulator	FALSE	FALSE	TRUE	0.325116	0.254945	0.0239764	0	0.022198	-0.566273	-1.0973	-0.347662	0.975692	1.5833	1.74796	1.39296
late.low	ECD_00295	cynX	putative cyanate transporter	FALSE	FALSE	TRUE	0.11806	0.0741795	0.0474111	0	-0.938841	-0.915687	-1.11758	-1.116	-0.907204	-0.850494	-1.07796	-1.37306
late.low	ECD_00329	iraP	anti-RssB factor, RpoS stabilzer during Pi starvation; anti-adapter protein	FALSE	FALSE	TRUE	0.276309	0.0568353	0.0420961	0	1.13173	-0.0722369	-0.704851	-0.900271	-1.43279	-1.82268	-1.3642	-1.16495
late.low	ECD_00779	dps	Fe-binding and storage protein; stress-inducible DNA-binding protein	FALSE	FALSE	TRUE	0.476175	0.288496	0.0404961	0	0.374978	0.222145	0.613509	0.731108	0.0769408	-1.01747	-1.53783	-1.52821
late.low	ECD_00901	ycaC	putative isochorismatase family hydrolase	FALSE	FALSE	TRUE	0.686203	0.621025	0.0269982	0	0.398375	-0.229351	0.241987	0.0198777	-0.486061	-1.47465	-1.94056	-1.75062
late.low	ECD_01400	ydcV	putative ABC transporter permease	FALSE	FALSE	TRUE	0.228129	0.169373	0.0394175	0	-1.26654	-0.666819	-0.647464	-0.423257	-0.564525	-1.30127	-1.5933	-1.12324
late.low	ECD_01401	patD	gamma-aminobutyraldehyde dehydrogenase	FALSE	FALSE	TRUE	0.109756	0.100508	0.0281521	0	-1.19319	-1.18742	-0.866392	-0.83457	-1.05191	-1.61987	-1.75837	-1.49928
late.low	ECD_01701	katE	catalase HPII, heme d-containing	FALSE	FALSE	TRUE	0.219719	0.341751	0.031284	0	-1.38601	-0.634335	-0.149199	-0.174778	-0.543804	-1.13146	-1.42432	-1.62715
late.low	ECD_01715	astD	succinylglutamic semialdehyde dehydrogenase	FALSE	FALSE	TRUE	0.32081	0.438171	0.0458135	0	-0.547136	-0.535751	-0.549061	-0.294519	-0.331962	-0.842265	-1.22756	-1.693
late.low	ECD_01717	astC	succinylornithine transaminase, PLP-dependent	FALSE	FALSE	TRUE	0.442464	0.721119	0.0472763	0	-0.375309	-0.360485	-0.375794	0.0173337	-0.23179	-0.871399	-0.983992	-1.76686
late.low	ECD_01930	ugd	UDP-glucose 6-dehydrogenase	FALSE	FALSE	TRUE	0.754254	0.125928	0.0496942	0	0.126486	-0.115466	-0.249419	-0.613172	-1.25964	-1.61891	-1.1852	-1.3476
late.low	ECD_02843	glcA	glycolate transporter	FALSE	FALSE	TRUE	0.177692	0.103369	0.0365041	0	-0.874607	-0.958075	-0.76401	-0.910277	-1.1787	-1.6888	-1.55161	-1.41419
late.low	ECD_02992	garP	putative (D)-galactarate transporter	FALSE	FALSE	TRUE	0.916668	0.961731	0.0335072	0	-0.223066	0.31255	0.135421	0.213309	-0.110484	-0.954982	-1.32505	-1.7549
late.low	ECD_03126	yhdW	predicted amino-acid transporter subunit	FALSE	FALSE	TRUE	0.261777	0.437746	0.0495226	0	-0.844197	-0.823112	-0.237173	-0.215361	-0.687801	-1.58394	-1.58389	-1.06224
late.low	ECD_03269	malP	maltodextrin phosphorylase	FALSE	FALSE	TRUE	0.122156	0.0726979	0.0306945	0	-0.977645	-1.15993	-1.0059	-1.01534	-1.25825	-1.60347	-1.45825	-1.74949
late.low	ECD_03302	ugpB	sn-glycerol-3-phosphate ABC transporter periplasmic binding protein	FALSE	FALSE	TRUE	0.640308	0.0939781	0.0359157	0	0.434539	-0.11395	-0.374185	-0.859158	-1.41989	-2.05514	-1.65823	-1.22031
late.low	ECD_03443	aldB	aldehyde dehydrogenase B	FALSE	FALSE	TRUE	0.381559	0.35927	0.0366484	0	-0.683239	-0.297703	-0.486783	-0.273679	-0.468139	-1.10933	-1.38969	-1.53697
late.low	ECD_03473	waaH	LPS(HepIII)-glucuronic acid glycosyltransferase	FALSE	FALSE	TRUE	0.846343	0.222274	0.0223671	0	0.204481	-0.0165282	-0.0400244	-0.405102	-0.900905	-1.30433	-1.63383	-1.91783
late.low	ECD_03791	rhaS	transcriptional activator of rhaBAD and rhaT	FALSE	FALSE	TRUE	0.162487	0.104794	0.0385786	0	-0.464291	-0.966254	-0.718444	-0.859374	-0.879619	-1.06286	-1.21245	-1.557
late.low	ECD_03904	malG	maltose transporter subunit	FALSE	FALSE	TRUE	0.105042	0.0563197	0.0246575	0	-0.312226	-1.20878	-1.35741	-1.31044	-1.26627	-1.51685	-1.65822	-1.97891
