# Supplementary material for: Heat-responsive and time-resolved transcriptome and metabolome analyses of Escherichia coli uncover thermo-tolerant mechanisms
Source: Sci Rep. 2020 Oct 19;10:17715. doi: 10.1038/s41598-020-74606-8 (PMC7572479; doi:10.1038/s41598-020-74606-8)
Supplement: Supplementary file 3 — Supplementary Table 3. [file 41598_2020_74606_MOESM3_ESM.xlsx]

## Sheet: Table S3
Heat-responsive and time-resolved transcriptome and metabolome analyses of Escherichia coli uncover thermo-tolerant mechanisms
Sinyeon Kim1, Youngshin Kim1, Dong Ho Suh1, Choong Hwan Lee1, Seung Min Yoo2, Sang Yup Lee3 & Sung Ho Yoon1,*
Table S3. Metabolites identified from GC-TOF-MS analysis combined with multivariate analysis
RTa	Identified	Metabolites	Fragment ion	TMSb	VIP[1]	VIP[2]	VIP[3]	p-value
	ion (m/z)
Organic acids
11.01	229	cis-Aconitic acid	59,73,97,133,147,184,211,229,285,346,375	3TMS	0.76	0.54	0.45	0.456842
11.58	273	Citric acid*	73,99,133,147,183,211,273,305,347,375,465	4TMS	2.19	1.66	1.4	0
7.72	245	Fumaric acid*	53,73,83,98,115,133,147,155,217,245	2TMS	0.46	1.9	1.61	0
8.24	261	Glutaric acid*	55,73,85,97,116,129,147,158,186,233,261	2TMS	2.38	1.72	1.44	0
5.04	177	Glycolic acid*	52,66,73,81,88,103,117,133,147,161,177,205	2TMS	2.55	1.82	1.53	0
5.9	117	2-Hydroxybutyric acid*	59,73,101,117,130,147,191,233	2TMS	2.18	1.62	1.42	0
9.7	129	α-Hydroxyglutaric acid*	1.29147e+23	3TMS	1.04	1.78	1.49	0
9.72	198	α-Ketoglutaric acid*	55,73,89,112,147,198,229,288,304	1TMS	0.99	1.11	0.95	0
4.89	117	Lactic acid	66,73,88,101,117,133,147,191,219	2TMS	0.56	0.56	0.98	0
7.37	245	Maleic acid*	73,83,98,115,133,147,170,215,245	2TMS	2.42	1.92	1.76	0
9.01	133	Malic acid*	55,73,101,117,133,147,175,189,217,233,265,307,335	3TMS	2.35	1.68	1.52	0
6.15	241	Monomethylphosphate*	59,73,89,119,133,147,163,181,195,211,225,241,256	2TMS	2.43	1.86	1.6	0
5.63	190	Oxalic acid	66,73,133,147,190,219	2TMS	1.12	0.89	0.78	0.247825
11.33	299	Phosphorylethanolamine*	59,73,86,100,133,172,188,299,328,414	4TMS	1.9	1.35	1.43	0
4.79	174	Pyruvic acid*	59,73,89,99,115,158,174	1TMS	1.4	2.08	2.09	0
7.43	247	Succinic acid*	55,73,116,129,147,172,218,247	2TMS	2.67	2.03	1.7	0
10.26	292	Tartaric acid*	7.31021e+25	4TMS	1.92	1.4	1.18	0
9.5	292	Threonic acid*	59,73,89,117,147,189,220,292,409	4TMS	2.19	1.57	1.32	0
Amino acids
5.3	116	Alanine*	59,73,100,116,133,147,190,218	2TMS	1.56	1.46	1.49	0.03902
8.47	174	β-Alanine*	59,73,86,100,133,147,174,232,248,290,304	3TMS	1.2	1.91	1.6	4e-06
9.28	232	Aspartic acid	59,73,100,117,133,147,163,188,202,218,232	3TMS	0.15	0.13	0.11	0
10.07	128	Glutamic acid*	1.00128e+26	3TMS	0.12	0.77	1.01	3.1e-05
7.27	158	Isoleucine*	8.61001e+22	2TMS	1.6	1.55	1.69	7.9e-05
12.23	156	Lysine*	59,73,86,100,115,128,147,156,174,200,230,317	4TMS	0.35	1.96	1.71	0
6.14	174	Methyl aminoacetate*	59,73,86,100,160,174,190,218	2TMS	0.05	1.14	1.06	0
8.11	232	2-Methylserine	7.31001e+25	3TMS	0.87	0.81	0.92	0.164488
9.34	156	5-Oxoproline	59,73,84,121,133,147,156,230,258	2TMS	0.88	0.62	0.53	0
10.15	218	Phenylalanine*	59,73,100,147,192,218,266,294	2TMS	1.66	1.5	1.67	0
8.14	219	Threonine*	57,73,101,117,147,202,219,291	3TMS	2.19	1.58	1.58	3.2e-05
12.03	179	Tyrosine*	59,73,91,146,165,179,192,208,310	2TMS	2.35	1.67	1.48	1e-06
6.49	218	Valine*	59,73,86,100,114,133,144,156,218,246	2TMS	0.71	1.23	1.18	1e-06
Carbohydrates
11.98	217	Fructose*	59,73,89,103,117,147,189,217,277,307,364	5TMS	1.84	1.52	1.27	0
12.87	103	Gluconic acid*	59,73,103,129,147,189,217,292,333	5TMS	2.2	2.06	1.78	0
12.07	129	Gluconolactone	59,73,103,129,147,169,189,204,220,243,319	4TMS	0.54	0.57	0.6	0
12.17	205	Glucose*	59,73,89,103,129,147,160,189,205,319	5TMS	0.24	1.31	1.09	0
15	299	Glucose-6-phosphate*	7.31011e+28	6TMS	1.81	1.47	1.27	0
17.7	361	Maltose*	59,73,103,129,147,204,243,271,361	8TMS	2.19	1.76	1.48	2e-06
17.02	361	Trehalose*	7.31031e+16	8TMS	1.82	1.39	1.17	0
10.57	103	Xylose*	59,73,89,103,117,133,147,189,217,307	4TMS	1.72	1.27	1.57	0
Lipids & Fatty acids
10.92	243	Glycerol-2-phosphate*	59,73,103,129,147,191,211,243,299,389,445	4TMS	2.57	1.85	1.56	0
11.18	299	Glycerol-3-phosphate*	59,73,101,147,211,256,285,299,315,341,357,445	4TMS	2.78	1.99	1.67	0
13.55	132	Heptadecanoic acid*	55,73,95,117,129,145,185,201,327	1TMS	1.23	1.26	1.22	4e-06
16.91	129	1-Monooleoylglycerol*	55,73,103,129,147,203,257,397	2TMS	1.01	1.09	0.94	8.5e-05
16.03	371	1-Monopalmitin	57,73,83,103,129,147,187,203,239,313,371	2TMS	0.6	0.87	0.84	0
16.97	399	1-Monostearin	57,73,85,103,129,147,203,267,341,399	2TMS	0.49	0.74	0.75	0
16.8	129	2-Monostearin	55,73,103,117,129,147,163,203,218,341,399,487	2TMS	0.33	0.69	0.58	0
11.66	117	Myristic acid*	55,73,117,129,145,201,285,300	1TMS	2.53	1.82	1.53	0
15.15	131	Oleamide*	55,75,100,116,131,158,184,198,226,338,353	1TMS	0.27	0.77	1.5	0
13.25	122	Oleanitrile	55,69,83,97,110,122,136,150,164,178,192,206,220,234,248,263	0TMS	1.5	1.38	1.24	0.055057
14.04	117	Oleic acid*	55,67,73,75,96,103,117,129,145,185,199,222,264,339	1TMS	2.08	1.54	1.3	0
12.96	117	Palmitic acid*	55,73,83,95,117,129,132,145,159,185,201,313,328	1TMS	2.14	2.02	1.69	0
13.49	117	Palmitoleic acid*	55,67,75,81,96,117,145,171,185,199,227,311,325	1TMS	2.87	2.04	1.73	0
15.85	129	2-Palmitoylglycerol	55,73,103,117,129,147,191,203,218,313,387	2TMS	0.44	0.58	0.5	0
14.14	117	Stearic acid*	55,73,75,95,117,129,145,159,185,201,341	1TMS	0.32	1.28	1.26	0
Benzenoids
7.03	193	Adenosine-5'-diphosphate	1.15133e+26	3TMS	0.55	1.13	1.06	0.292779
6.82	179	Benzoic acid	51,77,105,135,179,194	1TMS	0.93	0.75	0.66	0.286746
9.46	263	3,5-Bis(1,1-dimethylethyl)-4-hydroxy-benzoic acid ethyl ester*	57,91,115,128,175,191,263,278	0TMS	0.15	0.1	2.05	0
Pyrimidines & Purines
16.39	236	Adenosine*	59,73,103,129,147,165,192,217,236,259,280	4TMS	0.81	1.71	1.47	0
18.8	169	Adenosine-5'-monophosphate*	59,73,147,169,230,258,299,315,382	5TMS	0.24	1.97	1.68	0
11.53	265	Hypoxanthine*	58,84,125,193,206,238,265,280	2TMS	1.8	1.97	1.92	1e-05
16.09	217	Inosine	7.31031e+31	4TMS	0.09	0.63	0.65	0
8.28	255	Thymine*	59,73,84,100,113,131,147,158,185,239,255,270	2TMS	1.74	1.67	1.42	0
11.42	81	5-Thymidylic acid*	55,73,81,170,211,227,243,299,315,323	3TMS	1.87	1.6	1.38	0
7.7	241	Uracil*	59,73,85,99,113,126,147,157,241,255	2TMS	2.4	1.94	1.84	0
15.47	217	Uridine	59,73,103,147,169,191,217,259	3TMS	1	1.44	1.2	0.054763
Amines
11.66	174	Cadaverine*	59,73,86,100,130,174,375	4TMS	1.89	1.68	1.42	0.000102
6.99	174	Ethanolamine	59,73,86,100,114,133,147,174,188,262	3TMS	0.83	0.61	0.55	0.00066
10.96	174	Putrescine*	59,73,86,100,130,146,174,187,214,361	4TMS	0.46	1.29	1.17	0.000644
Etc.
6.21	101	Glycerol alpha-monochlorohydrin*	59,73,93,101,116,131,147,167,239	2TMS	2.09	1.68	1.48	4e-06
13.25	217	Gulonolactone*	59,73,103,129,147,189,217,291,331,422	4TMS	0.39	1.03	0.86	0
5.44	133	Hydroxylamine	59,73,86,100,119,133,146,161,249	3TMS	1.17	1.36	1.32	0.203975
9.12	179	Niacinamide*	75105136179193	1TMS	0.16	2.19	1.84	0
12.74	103	Pantothenic acid	73,83,103,117,129,147,157,201,247,291,420	3TMS	0.74	0.61	0.58	0
9.95	369	Phosphoenolpyruvic acid*	59,73,103,133,147,211,227,243,299,369	3TMS	0.11	1.01	0.85	0.012561
7.17	299	Phosphoric acid	133211299314	3TMS	0.05	0.49	0.91	0.585526
4.19	117	Propylene glycol*	53,66,73,81,117,133,147,205	2TMS	1.39	1.39	1.25	0.000774
10.48	451	Pyrophosphoric acid*	7.31332e+25	4TMS	1.37	1.39	1.17	0.002683
aRT: retention time
bTMS: trimethylsilyl
*Significantly altered metabolites (VIP > 1.0 and p-value < 0.05) between experimental groups
